# Supplementary material for: Live imaging and conditional disruption of native PCP activity using endogenously tagged zebrafish sfGFP-Vangl2
Source: Nat Commun. 2022 Sep 23;13:5598. doi: 10.1038/s41467-022-33322-9 (PMC9508082; doi:10.1038/s41467-022-33322-9)
Supplement: Supplementary file 9 — Source Data [file 41467_2022_33322_MOESM9_ESM.xlsx]

## Sheet: Fig. 1d
+/+	sfGFP/+	sfGFP/sfGFP	m209/+	sfGFP/m209	m209/m209		Embryonic lengths in mm at 24 hpf
3.1259	3.1104	2.9995	2.927	2.602	2.199
3.0412	3.0885	2.9007	2.853	2.597	2.258
3.198	3.1349	2.9744	2.858	2.684	2.1687
3.1865	3.1101	3.003	2.872	2.635	2.1807
3.0616	2.9795	2.8888	2.925	2.68	2.2006
3.1569	2.9726	2.8994	2.93	2.746	2.1838
2.9889	2.9146	2.9863	2.893	2.627	2.1551
2.9964	3.0276	2.9761	2.952	2.678	2.1888
3.0025	3.1012	2.8987	2.895	2.662	2.2719
3.0275	3.044	2.9573	2.927	2.59	2.1383
3.0794	3.1984	2.9321	2.79	2.731	2.2578
3.151	2.9706	2.9123	2.971	2.473	2.251
2.9931	2.9987	3.0227	2.887	2.626	2.2309
2.9184	3.1713	2.8544	2.859	2.756	2.2869
	3.0022	2.9642	2.905	2.578	2.2466
	3.0298	2.9678	2.87	2.605	2.2552
	3.0409	3.0219	2.898	2.721	2.2386
	3.1627	2.8595	2.833	2.703	2.234
	3.027	2.8803	2.895	2.639	2.2379
	3.0873	3.042	2.94	2.649	2.2431
	2.9544		2.885	2.617	2.2265
	2.9659		2.896	2.627	2.1781
			2.835	2.692	2.2011
			2.96	2.675	2.3054
			2.918	2.691	2.2214
			2.934	2.634	2.2049
			2.921	2.683	2.2247
			2.856	2.714	2.2598
			2.952	2.71	2.1407
			2.879	2.711	2.2657
			2.794	2.74	2.0738
			2.935	2.644	2.213
			2.902	2.626	2.307
			2.988	2.738	2.186
			2.889	2.723	2.264
			2.853	2.7	2.273
			2.892	2.645	2.184
			3.057	2.696	2.173
			3.008	2.711	2.323
			2.969	2.709	2.27
			2.972	2.691	2.362
			2.932	2.737	2.188
			3.017	2.674	2.351
			2.859	2.659	2.232
			2.893	2.671	2.382
			2.913	2.684	2.244
			3.007	2.714	2.235
			3.036	2.621	2.25
			2.882	2.625	2.241
			2.966	2.649	2.252
			3.066	2.702	2.271
			2.915	2.663	2.298
			2.956	2.63	2.266
			3.029	2.665	2.26
			2.95	2.537	2.119
			2.974	2.697	2.212
			2.898	2.598	2.293
			3.026	2.749	2.181
			2.951	2.654	2.214
			2.993	2.749	2.316
			2.838	2.743	2.16
			2.894	2.716	2.24
			2.841	2.742	2.243
			2.829	2.725
			2.913	2.69
			2.847	2.706
			2.863	2.633
			2.89	2.73
			2.808	2.69
			2.833	2.577
			2.845	2.556
			2.967	2.645
			2.898
			2.887
			2.868
			2.87
			2.827
			2.785
			2.904
			2.911
			2.752
			2.875

## Sheet: Fig. 2d
3-5s mRFP	3-5s Vangl2	7s mRFP	7s Vangl2	8-10s mRFP	8-10s Vangl2	13s mRFP	13s Vangl2		The position along anterior-posterior axis for 10 % brightest mRFP or sfGFP-Vangl2 spotsper cell.
0.434011	0.407599	0.100735	0.095907	0.275736	0.356121	0.392974	0.387648		Coloured blocks are values from one cell.
0.457285	0.407144	0.095907	0.0770756	0.351238	0.242783	0.394691	0.406792		A-P axis length normalized to 1.
0.430219	0.41875	0.0983279	0.427306	0.258672	0.390173	0.495219	0.40849
0.407599	0.417301	0.147373	0.42622	0.262241	0.396626	0.397287	0.469304
0.524251	0.587728	0.665798	0.0846527	0.266162	0.355339	0.553124	0.394268
0.435643	0.435643	0.131803	0.152139	0.646549	0.291712	0.392198	0.377664
0.423846	0.0567615	0.0920359	0.0802073	0.423607	0.291138	0.379463	0.380096
0.407144	0.411977	0.669574	0.0920359	0.25521	0.249081	0.392293	0.442983
0.792284	0.45491	0.159757	0.476028	0.256367	0.354972	0.390766	0.362452
0.251393	0.451482	0.14321	0.0983279	0.25837	0.40581	0.398006	0.452737
0.451482	0.0439998	0.39501	0.558533	0.380215	0.4117	0.402403	0.46589
0.45491	0.423846	0.162135	0.0886984	0.967021	0.324684	0.482529	0.39395
0.548149	0.143096	0.658199	0.100735	0.258283	0.240604	0.393081	0.150241
0.543064	0.432957	0.139003	0.591414	0.967021	0.480244	0.510982	0.381858
0.417301	0.0602511	0.0984426	0.512114	0.476511	0.250022	0.392401	0.376034
0.773216	0.023418	0.656819	0.120349	0.328226	0.384863	0.392963	0.15888
0.41875	0.534775	0.735261	0.549012	0.396626	0.495358	0.566185	0.392963
0.470113	0.0687047	0.549012	0.101401	0.9938	0.349215	0.567447	0.392974
0.484108	0.460069	0.161392	0.121134	0.335357	0.673901	0.399651	0.415915
0.252316	0.0153676	0.764189	0.115104	0.317654	0.528905	0.787393	0.476572
0.776905	0.776905	0.745679	0.0881857	0.967769	0.423607	0.569419	0.453106
0.793741	0.0614098	0.316911	0.454696	0.292689	0.372245	0.664792	0.464578
0.243302	0.5327	0.0969627	0.383647	0.390173	0.316038	0.655641	0.373515
0.614967	0.070132	0.0881857	0.73025	0.86136	0.391465	0.635402	0.183419
0.567535	0.446404	0.73834	0.400278	0.4117	0.383206	0.371813	0.438832
0.553471	0.0525562	0.732488	0.122173	0.876119	0.56326	0.737011	0.403832
0.548163	0.430219	0.761918	0.252962	0.283222	0.262241	0.645043	0.7043
0.587891	0.558048	0.760505	0.747139	0.673901	0.334898	0.523312	0.118896
0.879697	0.0403412	0.558533	0.416122	0.859213	0.234872	0.3693	0.382411
0.162854	0.452574	0.747279	0.735452	0.56326	0.753442	0.642758	0.49144
0.387847	0.0666224	0.104184	0.139003	0.272583	0.275736	0.39355	0.170926
0.411977	0.833983	0.742076	0.417899	0.462689	0.967021	0.384157	0.39355
0.0428389	0.386744	0.200099	0.14321	0.968387	0.318702	0.394049	0.369757
0.445154	0.457285	0.73025	0.535825	0.318702	0.351238	0.792532	0.411278
0.449474	0.871866	0.268726	0.649765	0.908095	0.338323	0.453106	0.444805
0.0416496	0	0.191663	0.62314	0.363414	0.266162	0.527968	0.700948
0.313732	0.0989147	0.114337	0.108898	0.506827	0.340327	0.688564	0.792532
0.567391	0.442766	0.718503	0.401994	0.900884	0.425926	0.39395	0.642203
0.577614	0.593795	0.109365	0.147373	0.356191	0.614262	0.407698	0.388926
0.679311	0.219001	0.76493	0.215265	0.26765	0.357369	0.375377	0.392198
0.226262	0.0702272	0.115104	0.632621	0.417032	0.340891	0.503652	0.562158
0.185528	0.0612808	0.415705	0.0984426	0.40581	0.33463	0.363987	0.368853
0.48884	0.116637	0.0846527	0.221502	0.68801	0.426172	0.740272	0.422181
0.804829	0.459146	0.373286	0.73831	0.757558	0.796252	0.382411	0.679868
0.550186	0.500149	0.454696	0.114337	0.388649	0.529193	0.572255	0.384157
0.785763	0.0363962	0.385853	0.372922	0.310684	0.334676	0.388926	0.631021
0.108076	0.386251	0.2939	0.322838	0.419852	0.50517	0.647463	0.369276
0.468734	0.056988	0.756432	0.371047	0.350513	0.476511	0.703596	0.371813
0.0466027	0.383416	0.753228	0.216647	0.257883	0.417032	0.425223	0.103269
0.533871	0.862734	0.122308	0.663138	0.912052	0.757558	0.569529	0.429163
0.389912	0.084308	0.755819	0.0942914	0.659339	0.72126	0.620496	0.417272
0.580813	0.773216	0.749954	0.447875	0.659339	0.898391	0.569078	0.568803
0.1839	0.434011	0.118873	0.675228	0.659339	0.317654	0.367032	0.394049
0.580833	0.0499303	0.748365	0.113647	0.659339	0.102823	0.368853	0.411059
0.590045	0.35472	0.73831	0.779732	0.659339	0.343679	0.394268	0.394691
0.600333	0.212148	0.735245	0.268221	0.659339	0.353977	0.654955	0.781699
0.15163	0.0382029	0.42906	0.37768	0.659339	0.250309	0.452737	0.3948
0.2202	0.488886	0.388344	0.352875	0.659339	0.122106	0.568803	0.367402
0.588998	0.416377	0.0996357	0.751014	0.659339	0.13366	0.791071	0.788309
0.0528664	0.358336	0.430888	0.658321	0.659339	0.364542	0.55265	0.665549
0.486595	0.897765	0.751014	0.161392	0.659339	0.309498	0.551281	0.505202
0.584432	0.039654	0.375877	0.843439	0.659339	0.307755	0.444805	0.567447
0.534775	0.0416496	0.761574	0.413566	0.659339	0.315276	0.411807	0.787089
0.509131	0.389912	0.712548	0.763899	0.659339	0.356761	0.380403	0.481208
0.131325	0.795013	0.757771	0.665035	0.659339	0.530515	0.419882	0.792779
0.383416	0.0683499	0.101401	0.720552	0.659339	0.356094	0.425393	0.436187
0.237854	0.403126	0.754638	0.238827	0.659339	0.896609	0.611408	0.541506
0.587728	0.599041	0.291481	0.239999	0.659339	0.864507	0.43154	0.436414
0.627772	0.62395	0.456843	0.142346	0.659339	0.846027	0.605361	0.519638
0.139889	0.587891	0.723093	0.182099	0.659339	0.360024	0.62612	0.515493
0.664489	0.0561564	0.314717	0.247152	0.659339	0.455339	0.613887	0.402866
0.373936	0.220743	0.618402	0.495605	0.659339	0.35615	0.542347	0.542254
0.225218	0.269301	0.0802073	0.406026	0.659339	0.343743	0.422802	0.43864
0.781773	0.239338	0.10211	0.656527	0.659339	0.885815	0.577655	0.481929
0.224585	0.252478	0.739527	0.693583	0.659339	0	0.41852	0.412314
0.388896	0.238747	0.248516	0.341641	0.659339	0.0574246	0.375725	0.393702
0.748223	0.245728	0.192175	0.401498	0.659339	0.351333	0.61036	0.431741
0.819221	0.225218	0.192942	0.496016	0.659339	0.392384	0.601635	0.40489
0.335023	0.403041	0.457779	0.650104	0.659339	0.882764	0.570977	0.619163
0.677639	0.227732	0.661947	0.348098	0.659339	0.417497	0.393857	0.415796
0.236691	0.274408	0.370671	0.347073	0.659339	0.401023	0.428323	0.358147
0.248286	0.251061	0.363044	0.353667	0.659339	0.424491	0.403095	0.419913
0.75478	0.23229	0.352528	0.432652	0.659339	0.322747	0.618363	0.376937
0.255266	0.21397	0.924984	0.886069	0.659339	0.820174	0.421309	0.403095
0.837777	0.224585	0.954052	0.355389	0.659339	0.338637	0.424903	0.607874
0.340683	0.370235	0.376808	0.88998	0.659339	0.36394	0.463618	0.402684
0.423137	0.233466	0.42153	0.346842	0.659339	0.349701	0.744456	0.43154
0.627169	0.469297	0.58623	0.415754	0.659339	0.448831	0.445331	0.473278
0.252478	0.254647	0.951103	0.554012	0.659339	0.83239	0.464732	0.412402
0.729834	0.356455	0.348618	0.91804	0.659339	0.0897042	0.375937	0.399411
0.22307	0.227197	0.913971	0.547465	0.659339	0.503744	0.392996	0.560773
0.251061	0.385482	0.900151	0.153551	0.659339	0.359418	0.378825	0.458514
0.383939	0.684104	0.929128	0.682577	0.659339	0.336939	0.606511	0.390855
0.831312	0.217569	0.849305	0.553358	0.659339	0.521292	0.412402	0.399689
0.796843	0.255266	0.554105	0.36043	0.659339	0.811878	0.416495	0.605109
0.696305	0.267664	0.375538	0.361826	0.659339	0.344497	0.582537	0.369322
0.356455	0.422614	0.350539	0.945265	0.659339	0.0702912	0.546928	0.385263
0.239338	0.75478	0.37344	0.268593	0.659339	0.0213799	0.436414	0.532496
0.35252	0.330654	0.373777	0.942196	0.659339	0.345657	0.531499	0.385854
0.245728	0.226645	0.365482	0.462108	0.659339	0.816271	0.415796	0.536008
0.226645	0.748223	0.451089	0.903026	0.659339	0.497319	0.556721	0.553368
0.292962	0.325306	0.922169	0.348009	0.659339	0.481651	0.433821	0.388284
0.227013	0.357705	0.53823	0.910559	0.659339	0.324703	0.473278	0.529392
0.357705	0.696305	0.709774	0.410049	0.659339	0.312763	0.593608	0.466047
0.456683	0.389733	0.925728	0.940888	0.659339	0.350564	0.657489	0.444342
0.336466	0.331961	0.937102	0.970614	0.659339	0.359278	0.630437	0.367436
0.99102	0.215872	0.442415	0.681941	0.659339	0.0348202	0.402684	0.541697
0.347794	0.335023	0.941936	0.93822	0.659339	0.401415	0.616623	0.431852
0.952525	0.329321	0.795467	0.342556	0.659339	0.551218	0.423916	0.469126
0.607478	0.218891	0.367806	0.47989	0.659339	0.350089	0.419913	0.463474
0.395679	0.246365	0.566596	0.57713	0.659339	0.486259	0.528054	0.45444
0.944342	0.308043	0.554234	0.34772	0.659339	0.348194	0.643781	0.606511
0.94265	0.231702	0.383577	0.94534	0.659339	0.542118	0.597599	0.463618
0.899832	0.314212	0.36903	0.911493	0.659339	0.292587	0.531486	0.416093
0.98598	0.291529	0.348009	0.635109	0.659339	0.764488	0.68285	0.431686
0.997537	0.369309	0.342556	0.923317	0.659339	0.0219754	0.479454	0.464732
0.760264	0.29577	0.952315	0.322421	0.659339	0.307534	0.620637	0.604202
0.940024	0.214848	0.957899	0.411729	0.659339	0.0339512	0.45444	0.620103
0.469297	0.537399	0.940411	0.363694	0.659339	0.323935	0.393702	0.413596
0.351602	0.972346	0.949281	0.945374	0.659339	0.15445	0.436187	0.356422
0.251172	0.336466	0.383277	0.733329	0.659339	0.319536	0.648463	0.435832
0.314459	0.959096	0.939055	0.479417	0.659339	0.182913	0.519638	0.603782
0.231702	0.796843	0.940656	0.927641	0.659339	0.835629	0.58246	0.363978
0.29577	0.831312	0.41213	0.931339	0.659339	0.0494831	0.696694	0.48385
0.700649	0.311714	0.63748	0.939764	0.659339	0.0487261	0.431741	0.392285
0.439909	0.607478	0.948566	0.744716	0.659339	0.479278	0.372725	0.402037
0.831725	0.236691	0.861122	0.448967	0.659339	0.171942	0.736159	0.420992
0.227727	0.393302	0.384163	0.358729	0.659339	0.518707	0.593351	0.59523
0.478968	0.138415	0.448967	0.957745	0.659339	0.0540458	0.546109	0.387054
0.0973833	0.0624617	0.93334	0.936153	0.659339	0.0835206	0.622145	0.479454
0.431203	0.161513	0.949016	0.910609	0.659339	0.27206	0.698681	0.377351
0.141621	0.824927	0.383424	0.41213	0.659339	0.140851	0.534998	0.375937
0.0826424	0.84573	0.415002	0.922488	0.659339	0.65313	0.412314	0.593608
0.087668	0.097981	0.359943	0.350931	0.659339	0.272768	0.605109	0.597599
0.576418	0.434881	0.61814	0.554105	0.659339	0.737807	0.488856	0.376194
0.42641	0.395443	0.476678	0.379835	0.659339	0.732324	0.420992	0.546109
0.114982	0.103356	0.362285	0.42011	0.659339	0.0372782	0.607874	0.386288
0.598445	0.175815	0.942831	0.407271	0.659339	0.727643	0.402866	0.61036
0.110981	0.0588518	0.858312	0.367411	0.659339	0.0857301	0.383758	0.616623
0.150646	0.832651	0.441696	0.924707	0.659339	0.116259	0.634584	0.393857
0.621552	0.332668	0.380993	0.546495	0.659339	0.814266	0.744728	0.387852
0.597929	0.150646	0.464467	0.565179	0.659339	0.708018	0.737266	0.383701
0.103088	0.134934	0.562916	0.376342	0.659339	0.535337	0.726842	0.294036
0.493201	0.732544	0.927795	0.635756	0.659339	0.736981	0.720315	0.377135
0.720643	0.876404	0.22842	0.785738	0.659339	0.0748533	0.860095	0.383893
0.106244	0.826813	0.432156	0.333377	0.659339	0.262117	0.772739	0.27053
0.461144	0.0343449	0.925972	0.361988	0.659339	0.264298	0.810461	0.308347
0.112999	0.109165	0.771751	0.441696	0.659339	0.314465	0.766052	0.387975
0.036297	0.352321	0.479609	0.793818	0.659339	0.417723	0.815865	0.313244
0.586852	0.157277	0.927926	0.723732	0.659339	0.714282	0.818465	0.335837
0.109165	0.104625	0.898146	0.367832	0.659339	0.157394	0.660209	0.3677
0.429725	0.231306	0.922211	0.59162	0.659339	0.197803	0.785071	0.45751
0.148342	0.61733	0.956086	0.361339	0.659339	0.0756124	0.816138	0.225689
0.119627	0.737159	0.958653	0.36903	0.659339	0.428971	0.766809	0.442747
0.0793649	0.573205	0.412256	0.845911	0.659339	0.0138422	0.81228	0.321756
0.611942	0.0916877	0.376825	0.636672	0.659339	0.468112	0.387975	0.145649
0.102439	0.429725	0.36277	0.359928	0.659339	0.135918	0.918127	0.433343
0.573205	0.0679882	0.936153	0.311503	0.659339	0.0911279	0.767783	0.377321
0.096894	0.822373	0.338587	0.595277	0.659339	0.202254	0.773962	0.258953
0.109487	0.181156	0.617767	0.393171	0.659339	0.051559	0.86568	0.395393
0.103929	0.20616	0.902941	0.376808	0.659339	0.732056	0.818166	0.401293
0.673221	0.0860969	0.917046	0.363293	0.659339	0	0.782897	0.387868
0.560425	0.0608486	0.95112	0.377688	0.659339	0.208009	0.346525	0.404654
0.636204	0.334983	0.586092	0.107305	0.659339	0.0716896	0.793194	0.322242
0.213713	0.152657	0.212821	0.109958	0.659339	0.450346	0.718071	0.416917
0.0811688	0.411781	0.771882	0.111746	0.659339	0.378978	0.783082	0.810863
0.23648	0.221506	0.240523	0.106576	0.659339	0.210715	0.810863	0.449634
0.395443	0.349954	0.148558	0.300114	0.659339	0.11096	0.705511	0.382198
0.0695918	0.846778	0.110997	0.122761	0.659339	0.0891054	0.281513	0.216186
0.0884731	0.645594	0.18071	0.110997	0.659339	0.567877	0.826113	0.313029
0.487329	0.112999	0.162863	0.161827	0.659339	0.70411	0.389427	0.447952
0.0736975	0.556636	0.167454	0.558455	0.659339	0.368868	0.757454	0.237382
0.0860969	0.598445	0.200659	0.0891704	0.659339	0.116031	0.765224	0.39609
0.0590837	0.0234452	0.446212	0.291525	0.659339	0.557868	0.69215	0.346525
0.0998326	0.759131	0.300114	0.183339	0.659339	0.211454	0.746753	0.378721
0.0432428	0.254709	0.117213	0.381887	0.659339	0.735436	0.817795	0.302483
0.411781	0.42641	0.122761	0.167454	0.659339	0.688554	0.694996	0.139024
0.762266	0.0136403	0.291525	0.384794	0.659339	0.843391	0.811509	0.397404
0.138415	0.218853	0.688285	0.117213	0.659339	0.859957	0.815847	0.429827
0.560245	0.0811688	0.206052	0.117685	0.659339	0.166128	0.829903	0.356568
0.690129	0.134837	0.381887	0.171191	0.659339	0.409753	0.742497	0.374922
0.543817	0.214885	0.183339	0.126096	0.659339	0.639677	0.381534	0.378828
0.629607	0.0890751	0.842739	0.159541	0.659339	0.520006	0.728693	0.379507
0.154379	0.586852	0.21838	0.537123	0.659339	0.397889	0.308347	0.361268
0.158745	0.352776	0.672893	0.0319329	0.659339	0.678259	0.806957	0.267779
0.247079	0.153441	0.169187	0.50306	0.659339	0.848549	0.324408	0.428426
0.0495116	0.106198	0.603641	0.284598	0.659339	0.676932	0.864445	0.274969
0.0826865	0.123904	0.23808	0.18071	0.659339	0.452722	0.917842	0.232754
0.0897697	0.720643	0.328594	0.168515	0.659339	0.393721	0.379507	0.195797
0.041603	0.597929	0.585791	0.176763	0.659339	0.672887	0.702271	0.246469
0.715067	0.21399	0.282416	0.200659	0.659339	0.188475	0.743195	0.352305
0.139241	0.745188	0.170661	0.546156	0.659339	0.178196	0.784293	0.445167
0.134934	0.461144	0.407275	0.679834	0.659339	0.203653	0.704361	0.238426
0.494459	0.0998326	0.126498	0.570042	0.659339	0.204914	0.896564	0.451007
0.138394	0.247079	0.384794	0.201258	0.659339	0.152693	0.688694	0.406285
0.154746	0.206246	0.545664	0.182782	0.659339	0.16206	0.914904	0.455105
0.568351	0.25676	0.139928	0.169187	0.659339	0.188602	0.382678	0.438723
0.477735	0.407727	0.124326	0.16421	0.659339	0.195937	0.940526	0.356446
0.104625	0.0478074	0.564714	0.154052	0.659339	0.618001	0.321972	0.319558
0.186232	0.206899	0.143895	0.136696	0.659339	0.151555	0.828851	0.364995
0.243774	0.121803	0.192159	0.13295	0.659339	0.200493	0.416396	0.316527
0.122903	0.712913	0.206954	0.186465	0.659339	0.151794	0.250551	0.319499
0.717315	0.644012	0.86646	0.187611	0.659339	0.531991	0.658313	0.381861
0.575311	0.106244	0.518109	0.231518	0.659339	0.15984	0.881005	0.349554
0.124661	0.642564	0.13295	0.285878	0.659339	0.166894	0.296679	0.273348
0.686435	0	0.151009	0.230849	0.659339	0.162623	0.302477	0.746753
0.950204	0.0931016	0.477588	0.585791	0.659339	0.193754	0.356317	0.794553
0.262284	0.0815843	0.231889	0.124326	0.659339	0.146265	0.740018	0.359021
0.239129	0.751728	0.50306	0.190488	0.659339	0.523652	0.106454	0.197887
0.217101	0.251064	0.824542	0.407275	0.659339	0.487052	0.383297	0.252721
0.230483	0.020423	0.780043	0.670834	0.659339	0.770358	0.351908	0.189962
0.24655	0.754263	0.166252	0.15576	0.659339	0.183179	0.76102	0.933661
0.570021	0.763951	0.679147	0.0756232	0.659339	0.597378	0.768147	0.389427
0.252686	0.945036	0.186999	0.389949	0.659339	0.53059	0.872052	0.364343
0.410209	0.249276	0.180116	0.183991	0.659339	0.151573	0.755848	0.260676
0.556016	0.667275	0.147294	0.151758	0.659339	0.207984	0.371238	0.342255
0.232579	0.674794	0.677382	0.225036	0.659339	0.365179	0.798056	0.241184
0.625667	0.744977	0.189508	0.14354	0.659339	0.188329	0.406285	0.419971
0.210395	0.640011	0.829867	0.274116	0.659339	0.41051	0.645263	0.116289
0.223062	0.366631	0.168515	0.251034	0.659339	0.677891	0.383893	0.223551
0.249276	0.441873	0.312068	0.148504	0.659339	0.201339	0.895046	0.381534
0.213407	0.933356	0.188367	0.411195	0.659339	0.24208	0.344382	0.138408
0.251064	0.44245	0.892383	0.564714	0.659339	0.238117	0.732688	0.276182
0.670442	0.233264	0.231518	0.146937	0.659339	0.884624	0.419	0.383297
0.645731	0.634383	0.688926	0.199764	0.659339	0.725277	0.360467	0.762417
0.173346	0.0508416	0.804212	0.154801	0.659339	0.175624	0.34604	0.811617
0.213085	0.923969	0.19419	0.32847	0.659339	0.19765	0.301705	0.818166
0.666014	0.537409	0.350595	0.304499	0.659339	0.226636	0.622795	0.322516
0.65597	0.881497	0.295131	0.20365	0.659339	0.36175	0.41675	0.254102
0.233619	0.831622	0.404222	0.23259	0.659339	0.235468	0.627205	0.275282
0.569017	0.222572	0.397675	0.441081	0.659339	0.17965	0.261709	0.230778
0.0332154	0.863337	0.366584	0.318796	0.659339	0.864086	0.378476	0.29746
0.233044	0.301591	0.670769	0.194794	0.659339	0.211892	0.484479	0.269328
0.600189	0.0332154	0.452527	0.335998	0.659339	0.200859	0.458448	0.305448
0.534447	0.645106	0.450653	0.594607	0.659339	0.422608	0.377007	0.279752
0.565061	0.247084	0.388164	0.547086	0.659339	0.573845	0.429423	0.251273
0.261544	0.411315	0.230452	0.20443	0.659339	0.206636	0.665792	0.268391
0.536282	0.233044	0.950308	0.188329	0.659339	0.65964	0.670009	0.243317
0.206373	0.795732	0.137075	0.347171	0.659339	0.488534	0.401981	0.277201
0.224817	0.690697	0.652404	0.869695	0.659339	0.215804	0.397936	0.341676
0.0686389	0.648295	0.292409	0.195474	0.659339	0.800636	0.403579	0.284185
0.363944	0.720099	0.425522	0.446896	0.659339	0.187146	0.701114	0.271525
0.372235	0.885117	0.358711	0.145889	0.659339	0.385077	0.31548	0.954042
0.207775	0.267895	0.452174	0.432009	0.659339	0.699362	0.469319	0.294422
0.678714	0.869418	0.470161	0.14664	0.659339	0.915831	0.682364	0.252455
0.219823	0.714408	0.946233	0.533965	0.659339	0.523567	0.600453	0.30798
0.639185	0.357332	0.356347	0.481452	0.659339	0.21993	0.704015	0.290367
0.242028	0.201457	0.419633	0.400062	0.659339	0.216014	0.231008	0.627205
0.233589	0.372235	0.975823	0.357598	0.659339	0.344624	0.673357	0.248656
0.35905	0.639185	0.184477	0.189352	0.659339	0.570397	0.687579	0.968879
0.677335	0.224817	0.326482	0.371355	0.659339	0.177412	0.608592	0.298453
0.233402	0.674722	0.947574	0.244628	0.659339	0.178875	0.471078	0.280027
0.233702	0.657483	0.207326	0.443353	0.659339	0.284141	0.310995	0.304878
0.600219	0.6514	0.32709	0.230452	0.659339	0.306334	0.391255	0.231008
0.366631	0.625532	0.406769	0.437477	0.659339	0.29529	0.297825	0.294457
0.22996	0.242739	0.61705	0.169726	0.659339	0.316685	0.968879	0.293765
0.207026	0.224273	0.601388	0.292409	0.659339	0.298691	0.928323	0.30898
0.61001	0.774744	0.817482	0.452064	0.659339	0.277827	0.360963	0.197807
0.162076	0.385644	0.311392	0.336972	0.659339	0.231162	0.302768	0.309556
0.247175	0.247039	0.082011	0.291648	0.659339	0.840526	0.992272	0.205045
0.207125	0.367042	0.416696	0.444591	0.659339	0.238114	0.651771	0.243485
0.234247	0.762578	0.983046	0.406581	0.659339	0.791756	0.283549	0.261579
0.667264	0.290142	0.947372	0.955041	0.659339	0.885999	0.30798	0.400958
0.268194	0.878908	0.930371	0.397132	0.659339	0.20656	0.243114	0.24748
0.208572	0.625624	0.514427	0.33048	0.659339	0.325211	0.276639	0.289784
0.265858	0.126529	0.354363	0.333428	0.659339	0.790937	0.255829	0.911426
0.242739	0.645731	0.189352	0.371111	0.659339	0.324843	0.232623	0.302768
0.212363	0.688465	0.0798168	0.433072	0.659339	0.29145	0.30898	0.310995
0.623135	0.246687	0.442517	0.391321	0.659339	0.220247	0.297058	0.397936
0.0989604	0.272823	0.445607	0.61705	0.659339	0.881158	0.356404	0.228439
0.302394	0.31616	0.329299	0.372658	0.659339	0.34143	0.326606	0.328698
0.128083	0.359208	0.37184	0.476881	0.659339	0.366437	0.279752	0.274973
0.623942	0.376445	0.918376	0.847262	0.659339	0.3513	0.388891	0.259346
0.58432	0.0429742	0.702729	0.329299	0.659339	0.241032	0.290367	0.21026
0.392327	0.0473285	0.357598	0.305155	0.659339	0.26561	0.239306	0.399289
0.283745	0.451271	0.366738	0.237986	0.659339	0.26119	0.235587	0.471078
0.471782	0.0516435	0.321396	0.291868	0.659339	0.99237	0.785499	0.297072
0.822254	0.0483203	0.388537	0.314452	0.659339	0.292195	0.232244	0.608592
0.0673539	0.261466	0.336738	0.48419	0.659339	0.887961	0.754557	0.177558
0.58428	0.471782	0.339918	0.829189	0.659339	0.273757	0.259062	0.230904
0.831459	0.0329716	0.964328	0.339918	0.659339	0.334475	0.002326	0.622795
0.811882	0.0292124	0.922011	0.914648	0.659339	0.292788	0.262137	0.291551
0.348202	0.03001	0.468372	0.509065	0.659339	0.349182	0.441991	0.282187
0.812545	0.026237	0.437477	0.90505	0.659339	0.292872	0.400958	0.442841
0.0813301	0.0379305	0.911375	0.356347	0.659339	0.341892	0.273597	0.185216
0.165414	0.0443245	0.386772	0.358711	0.659339	0.500553	0.285441	0.182143
0.837315	0.0480477	0.333371	0.360104	0.659339	0.370017	0.187098	0.388891
0.127363	0.0384152	0.575859	0.436999	0.659339	0.352304	0.271525	0.273597
0.325146	0.0303463	0.661117	0.336738	0.659339	0.316614	0	0.225637
0.809364	0.303981	0.927988	0.44625	0.659339	0.340095	0.183193	0.0777572
0.570988	0.0498488	0.426393	0.421738	0.659339	0.364662	0.269328	0.195411
0.553762	0.392327	1	0.137075	0.659339	0.357778	0.268391	0.660453
0.372391	0.0337883	0.432009	0.922011	0.659339	0.368662	0.757803	0.239306
0.19566	0.429046	0.313596	0.207326	0.659339	0.366249	0.420101	0.166656
0.573664	0.291627	0.43193	0.23767	0.659339	0.492718	0.798117	0.367807
0.6173	0.30878	0.991279	0.514427	0.659339	0.370088	0.271707	0.571599
0.120394	0.0363702	0.452222	0.397675	0.659339	0.358206	0.684	0.283092
0.0329716	0.389897	0.357004	0.971654	0.659339	0.434097	0.277985	0.2784
0.0516435	0.792026	0.835296	0.988948	0.659339	0.356273	0.80444	0.263836
0.0483203	0.031634	0.823688	0.384679	0.659339	0.198892	0.832117	0.248153
0.365438	0.0673539	0.874914	0.502417	0.659339	0.361439	0.776825	0.285174
0.863426	0.0272797	0.196309	0.509215	0.659339	0.348734	0.483394	0.577656
0.810902	0.798711	0.419179	0.487973	0.659339	0.378015	0.861458	0.579915
0.117696	0.0363436	0.34927	0.770746	0.659339	0.326499	0.545396	0.243021
0.840248	0.0654309	0.90786	0.299722	0.659339	0.812655	0.824429	0.283303
0.0473285	0.0377332	0.758308	0.444878	0.659339	0.268538	0.258944	0.266958
0.792287	0.043285	0.898375	0.398345	0.659339	0.252832	0.585185	0.221187
0.569164	0.350841	0.301177	0.0872673	0.659339	0.331551	0.274305	0.293712
0.500954	0.810902	0.0678751	0.0166362	0.659339	0.34051	0.860272	0.235805
0.0429742	0.0614828	0.286184	0.0185169	0.659339	0.227513	0.579915	0.22484
0.842979	0.0437104	0.0657033	0.0438792	0.659339	0.174348	0.577656	0.239998
0.197146	0.0574489	0.553867	0.043786	0.659339	0.3706	0.686928	0.241857
0.549985	0.0442153	0.0500618	0.0943204	0.659339	0.217348	0.767127	0.332041
0.139255	0.217573	0.298794	0.0251236	0.659339	0.375725	0.450904	0.262367
0.606852	0.0382169	0.0234506	0.178557	0.659339	0.297373	0.508975	0.653004
0.370969	0.0465987	0.16903	0.315375	0.659339	0.875006	0.814791	0.246899
0.853331	0.0678281	0.0746012	0.360063	0.659339	0.502261	0.807858	0.847607
0.479681	0.378965	0.0399839	0.170028	0.659339	0.366971	0.834534	0.251111
0.404504	0.372391	0.0250984	0.101993	0.659339	0.372586	0.840394	0.528592
0.798711	0.0226391	0.00102866	0.0299098	0.659339	0.632774	0.825648	0.265501
0.0379305	0.0338467	0.138708	0.152617	0.659339	0.372921	0.824413	0.517196
0.306836	0.0388395	0.138217	0.362489	0.659339	0.471797	0.501806	0.493089
0.570916	0.0478016	0.0617294	0.104602	0.659339	0.212867	0.587468	0.217336
0.143892	0.0673752	0.54271	0.118899	0.659339	0.238545	0.833515	0.239223
0.0480477	0.792287	0.0569684	0.579755	0.659339	0.236616	0.711466	0.215805
0.484859	0.0697682	0.0873488	0.0410999	0.659339	0.245286	0.820585	0.206883
0.135119	0.785039	0.0150689	0.335977	0.659339	0.117233	0.493089	0.234661
0.451271	0.836801	0.0167643	0.0945543	0.659339	0.35057	0.440263	0.517842
0.156292	0.0618307	0.0157628	0.238546	0.659339	0.345334	0.257895	0.0688803
0.031634	0.0463314	0.0262968	0.203536	0.659339	0.293885	0.565516	0.831917
0.792026	0.0693227	0.0342787	0.124424	0.659339	0.238545	0.6603	0.217658
0.0571551	0.0813301	0.0945543	0.181456	0.659339	0.409006	0.421316	0.186411
0.463972	0.103179	0.0342777	0.277092	0.659339	0.340547	0.299624	0.209156
0.352978	0.10622	0.181456	0.0182646	0.659339	0.221107	0.622092	0.135603
0.613396	0.812545	0.25706	0.377558	0.659339	0.451938	0.252513	0.277985
0.378965	0.0667886	0.0713017	0.261643	0.659339	0.461974	0.818162	0.231035
0.467436	0.768298	0.0198318	0.150009	0.659339	0.35057	0.812341	0.235067
0.349403	0.0320488	0.0251236	0.15065	0.659339	0.12466	0.581622	0.501806
0.530717	0.320825	0.890514	0.149523	0.659339	0.409006	0.769588	0.257895
0.272096	0.349403	0.117489	0.0924718	0.659339	0.329386	0.279467	0.257216
0.260338	0.0807785	0.287157	0.105041	0.659339	0.147856	0.747683	0.738172
0.842157	0.0555576	0	0.440851	0.659339	0.185228	0.285174	0.0791955
0.798332	0.813247	0.130984	0.0512894	0.659339	0.539876	0.62365	0.24074
0.314416	0.791723	0.0605512	0.0763722	0.659339	0.534089	0.808786	0.208298
0.0224959	0.404633	0.734694	0.216789	0.659339	0.146975	0.568675	0.262409
0.687682	0.700143	0.211384	0.1981	0.659339	0.147856	0.838997	0.218521
0.687682	0.700143	0.124031	0.202461	0.659339	0.573331	0.517842	0.121801
0.652204	0.745197	0.0715288	0.0167643	0.659339	0.508277	0.61973	0.214652
0.652204	0.745197	0.133307	0.0569684	0.659339	0.214775	0.713547	0.508975
0.628919	0.250712	0.186865	0.124031	0.659339	0.211405	0.726168	0.431471
0.628919	0.250712	0.115205	0.129744	0.659339	0.610411	0.295817	0.651283
0.736663	0.777086	0.0278806	0.267842	0.659339	0.573331	0.214917	0.21868
0.736663	0.777086	0.244319	0.027046	0.659339	0.225797	0.847056	0.287442
0.700143	0.194672	0.0668105	0.0433775	0.659339	0.236616	0.571599	0.241707
0.700143	0.194672	0.00911335	0.0716938	0.659339	0.124481	0.722187	0.179385
0.777086	0.182455	0.663307	0.139144	0.659339	0.117233	0.258269	0.289488
0.777086	0.182455	0.049531	0.036172	0.659339	0.198122	0.774041	0.445798
0.596658	0.652204	0.314199	0.0806926	0.659339	0.109401	0.248153	0.305264
0.596658	0.652204	0.322577	0.182787	0.659339	0.271403
0.885442	0.235228	0.0185169	0.949346	0.659339	0.249251
0.885442	0.235228	0.191474	0.049531	0.659339	0.552671
0.745197	0.477592	0.608034	0.195155	0.659339	0.494303
0.745197	0.477592	0.657645	0.444739	0.659339	0.583127
0.872433	0.225905	0.149327	0.0437229	0.659339	0.66679
0.872433	0.225905	0.73356	0.0682109	0.659339	0.293885
0.751073	0.736663	0.100601	0.0234506	0.659339	0.271403
0.751073	0.736663	0.171572	0.245615	0.659339	0.185228
0.803514	0.687682	0.64856	0.0721179	0.659339	0.214775
0.803514	0.687682	0.488672	0.0487896	0.659339	0.386396
0.674799	0.803514	0.170032	0.236111	0.659339	0.387959
0.674799	0.803514	0.0755978	0.152503	0.659339	0.245286
0.182455	0.195563	0.0195067	0.307777	0.659339	0.249564		1.38898e-08
0.182455	0.195563	0.0227072	0.115139	0.659339	0.398059
0.254437	0.0511092	0.259244	0.469554	0.659339	0.539876
0.254437	0.0511092	0.106114	0.170809	0.659339	0.211405
0.829175	0.1475	0.631704	0.179373	0.659339	0.249159
0.829175	0.1475	0.0752766	0.372212	0.659339	0.438191
0.789893	0.098652	0.674642	0.424679	0.659339	1
0.789893	0.098652	0.909832	0.297675	0.659339	0.27088
0.822524	0.748488	0.905836	0.145138	0.659339	0.266941
0.822524	0.748488	0.927051	0.136517	0.659339	0.483906
0.639779	0.144169	0.972734	0.143762	0.659339	0.451938
0.639779	0.144169	0.911299	0.163536	0.659339	0.249251
0.791406	0.628919	0.184539	0.150847	0.659339	0.229915
0.791406	0.628919	0.488293	0.207846
0.737036	0.674799	0.85515	0.207766
0.737036	0.674799	0.147434	0.158789
0.1475	0.557122	0.499228	0.15927
0.1475	0.557122	0.191211	0.171021
0.958313	0.751073	0.5971	0.134121
0.958313	0.751073	0.142843	0.144092
0.269128	0.269128	0.596312	0.135778
0.269128	0.269128	0.906238	0.975633
0.869915	0.519534	0.167608	0.161197
0.869915	0.519534	0.486875	0.553603
0.748488	0.405517	0.595377	0.220579
0.748488	0.405517	0.160934	0.13474
0.115337	0.526209	0.126667	0.169782
0.115337	0.526209	0.870749	0.190763
0.754965	0.340325	0.99183	0.224188
0.754965	0.340325	0.138108	0.168938
0.796468	0.341794	0.915984	0.217636
0.796468	0.341794	0.852048	0.48411
0.250712	0.365062	0.566022	0.191996
0.250712	0.365062	0.962789	0.134201
0.195563	0.846457	0.975633	0.149686
0.195563	0.846457	0.168938	0.152785
0.857045	0.170506	0.918125	0.195305
0.857045	0.170506	0.596809	0.164274
0.762483	0.438823	0.946589	0.905836
0.762483	0.438823	0.84671	0.161848
0.742466	0.3001	0.241309	0.143553
0.742466	0.3001	0.551472	0.17518
0.937859	0.166427	0.226793	0.877062
0.937859	0.166427	0.883398	0.134957
0.362404	0.0536472	0.187122	0.167608
0.362404	0.0536472	0.518037	0.586315
0.929732	0.30421	0.149686	0.891612
0.929732	0.30421	0.48411	0.85515
0.746889	0.791406	0.152785	0.592767
0.746889	0.791406	0.859582	0.197929
0.724419	0.545892	0.163638	0.142456
0.724419	0.545892	0.134072	0.163638
0.898182	0.610249	0.876294	0.908353
0.898182	0.610249	0.150492	0.181404
0.772253	0.254437	0.168899	0.189709
0.772253	0.254437	0.893516	0.186434
0.197519	0.131194	0.858282	0.132273
0.189703	0.139136	0.864047	0.207966
0.248395	0.17581	0.180453	0.177252
0.212729	0.233575	0.16671	0.232605
0.139136	0.368626	0.908353	0.58964
0.206157	0.220225	0.85923	0.308941
0.147705	0.235803	0.553603	0.221426
0.781373	0.230506	0.905914	0.147546
0.887247	0.106133	0.148707	0.205792
0.154101	0.28311	0.185451	0.859582
0.229828	0.120178	0.74627	0.592581
0.86191	0.187619	0.53649	0.601641
0.166867	0.243659	0.217636	0.172549
0.235803	0.254684	0.821832	0.965565
0.219306	0.239513	0.958536	0.875481
0.588413	0.352745	0.577944	0.201134
0.226593	0.129339	0.889374	0.160934
0.166757	0.649424	0.442375	0.138108
0.240101	0.251255	0.475913	0.235187
0.131194	0.245357	0.156172	0.343984
0.15665	0.247802	0.163536	0.205149
0.739095	0.134646	0.38942	0.162265
0.142615	0.240101	0.147546	0.168641
0.257326	0.183924	0.862892	0.802982
0.256969	0.24067	0.820043	0.212215
0.243659	0.196621	0.207846	0.251547
0.767948	0.218192	0.844789	0.164797
0.223154	0.722802	0.615846	0.180366
0.171725	0.197942	0.197532	0.834602
0.553858	0.240442	0.908846	0.893516
0.115568	0.240929	0.866194	0.373975
0.827475	0.184545	0.854264	0.20836
0.901908	0.225871	0.212215	0.740396
0.230506	0.811272	0.145138	0.164077
0.593166	0.149476	0.921933	0.163669
0.282473	0.301897	0.601329	0.16015
0.850904	0.242448	0.889867	0.174619
0.210252	0.217459	0.194652	0.353054
0.479374	0.393601	0.167167	0.51844
0.210949	0.151148	0.585198	0.0989239
0.59631	0.164932	0.579596	0.038824
0.217393	0.157233	0.692141	0.0713792
0.738051	0.220304	0.583296	0.0326786
0.860612	0.499691	0.0565854	0.0296564
0.720435	0.168432	0.0348407	0.0722544
0.17581	0.236193	0.100004	0.0482243
0.766897	0.12171	0.0357245	0.0667204
0.886526	0.159208	0.61232	0.0215902
0.705327	0.434888	0.587055	0.0285957
0.856591	0.263757	0.0313809	0.624024
0.506226	0.189703	0.0359829	0.0721386
0.292689	0.815079	0.4222	0.596032
0.833316	0.166757	0.0300307	0.0320448
0.773558	0.234183	0.596041	0.568077
0.27572	0.267562	0.0367508	0.132864
0.175964	0.110266	0.0828205	0.188218
0.864489	0.363438	0.0916138	0.662254
0.238327	0.26246	0.681572	0.0325896
0.239513	0.221783	0.546343	0.339933
0.181489	0.420159	0.0302998	0.0378308
0.724679	0.169455	0.00810691	0.0339291
0.235988	0.203098	0.0449618	0.0311643
0.175028	0.248304	0.0697265	0.244248
0.220304	0.25564	0.0733269	0.0273451
0.19701	0.18673	0.0783407	0.0252313
0.236773	0.238327	0.249159	0.0798036
0.296995	0.185813	0.504199	0.103443
0.226266	0.256969	0.5276	0.116319
0.698307	0.445296	0.0732239	0.0357245
0.912151	0.35733	0.0697887	0.0506084
0.847194	0.197519	0.0154567	0.565569
0.164649	0.885626	0.0586006	0.592026
0.210961	0.7343	0.0385269	0.4778
		0.639269	0.0296446
		0.458585	0.00900995
		0.00426956	0.0347099
		0.0392519	0.0371541
		0.0378308	0.633409
		0.0423985	0.0578348
		0.0296446	0.682374
		0.0343495	0.0880435
		0.112718	0.0399093
		0.254156	0.0290064
		0.568651	0.627463
		0.0715508	0.60983
		0.609528	0.0924804
		0.25233	0.631297
		0.697241	0.0376399
		0.0147081	0.0764693
		0.0893359	0.0496335
		0.0722544	0.601184
		0.544956	0.521552
		0.0290064	0.0123722
		0.0994923	0.591767
		0.0472258	0.637814
		0.0539685	0.615897
		0.693802	0.0461372
		0.0357159	0.621925
		0.581497	0.021676
		0.587518	0.0625795
		0.0351711	0.595661
		0.423093	0.0359829
		0.0762183	0.070295
		0.0305036	0.0486297
		0.027166	0.673902
		0.191986	0.307251
		0.570852	0.189247
		0.0778034	0.753683
		0.0506084	0.447695
		0.678394	0.0286268
		0.0859339	0.198698
		0.0334369	0.0550056
		0.667377	0.716758
		0.032151	0.0573318
		0.594543	0.147658
		0.626701	0.62299
		0.331252	0.570852
		0.606075	0.0906625

## Sheet: Fig. 2e
3-5s mRFP	3-5s Vangl2	7s mRFP	7s Vangl2	8-10s mRFP	8-10s Vangl2	13s mRFP	13s Vangl2		The position along apical-basal axis for 10 % brightest mRFP or sfGFP-Vangl2 spotsper cell.
0.917965	0.92155	0.47881	0.469205	0.684897	0.788742	0.676661	0.877649		Coloured blocks are values from one cell.
0.847144	0.919664	0.469205	0.455593	0.728603	0.876247	0.620072	0.892927		Apicobasal axis length normalized to 1.
0.91007	0.905493	0.472345	0.743539	0.670564	0.977264	0.919948	0.902891
0.92155	0.915334	0.345028	0.740245	0.799538	0.976646	0.603966	0.903083
0.80929	0.78348	0.505472	0.456832	0.648995	0.952867	0.366751	0.882557
0.913705	0.913705	0.354275	0.547699	0.785734	0.92802	0.587832	0.445999
0.908507	0.434597	0.478055	0.441037	0.718256	0.922359	0.71127	0.444479
0.919664	0.911387	0.514591	0.478055	0.702787	0.90667	0.63824	0.910911
0.174897	0.844082	0.549459	0.639523	0.715679	0.957272	0.63365	0.845455
0.203762	0.850812	0.533104	0.472345	0.751839	0.991718	0.693777	0.897921
0.850812	0.40067	0.706365	0.126648	0.409884	0.993595	0.55867	0.91764
0.844082	0.908507	0.334714	0.431168	0.598447	0.943337	0.435492	0.581429
0.410669	0.312979	0.0720226	0.47881	0.815229	0.860354	0.649009	0.0984248
0.446163	0.927478	0.531564	0.903188	0.651212	0.997666	0.413517	0.865425
0.915334	0.479804	0.491921	0.863994	0.361185	0.893117	0.632006	0.85398
0.188646	0.378256	0.0732754	0.352203	0.622243	0.962637	0.682343	0.0980365
0.905493	0.810292	0.314526	0.128119	0.976646	0.996075	0.372522	0.682343
0.829503	0.471224	0.128119	0.49833	0.650742	0.952325	0.31758	0.676661
0.806358	0.880932	0.333151	0.353104	0.423677	0.673158	0.708081	0.901376
0.195314	0.381539	0.508044	0.51146	0.455373	0.771707	0.833465	0.922384
0.187432	0.187432	0.360066	0.441729	0.604603	0.718256	0.334877	0.904118
0.175895	0.468172	0.261469	0.173272	0.648388	0.99896	0.589496	0.917866
0.206018	0.914468	0.427522	0.697852	0.977264	0.93153	0.577311	0.718022
0.323088	0.511395	0.441729	0.320304	0.125404	0.958822	0.0687061	0.099935
0.423733	0.885278	0.323447	0.712702	0.993595	1	0.733299	0.455982
0.462701	0.41828	0.684776	0.517623	0.406404	0.684153	0.710259	0.719886
0.449955	0.91007	0.491088	0.506864	0.478081	0.799538	0.544352	0.0380328
0.786694	0.791187	0.485762	0.397082	0.673158	0.89698	0.404389	0.0799545
0.727046	0.369966	0.126648	0.727462	0.132224	0.183295	0.767277	0.701588
0.357761	0.417813	0.428935	0.348632	0.684153	0.93921	0.0616594	0.429807
0.886851	0.501771	0.395779	0.531564	0.621571	0.684897	0.669576	0.0965559
0.911387	0.150217	0.348478	0.194966	0.374153	0.598447	0.698623	0.669576
0.373444	0.892611	0.313777	0.533104	0.609371	0.714443	0.609907	0.791171
0.892672	0.847144	0.320304	0.110233	0.714443	0.728603	0.896618	0.51753
0.856554	0.622797	0.282972	0.509204	0.216097	0.868825	0.904118	0.894634
0.365848	0.376024	0.318562	0.916295	0.878534	0.648995	0.39796	0.0381812
0.247654	0.567923	0.508757	0.371325	0.337852	0.609636	0.693199	0.896618
0.456512	0.493226	0.694448	0.713782	0.545499	0.665603	0.581429	0.555453
0.43436	0.252879	0.395433	0.345028	0.40061	0.308508	0.555554	0.656534
0.458077	0.663502	0.472702	0.41539	0.52539	0.841887	0.797064	0.587832
0.215148	0.50645	0.51146	0.922742	0.748794	0.872905	0.923319	0.310027
0.403694	0.512183	0.722295	0.491921	0.991718	0.191561	0.766364	0.766824
0.490012	0.58504	0.456832	0.600571	0.817951	0.586015	0.99466	0.485376
0.177401	0.867539	0.680441	0.361921	0.372371	0.911245	0.701588	0.59943
0.444533	0.864958	0.173272	0.508757	0.52361	0.31728	0.348485	0.698623
0.518902	0.36451	0.233024	0.68944	0.456661	0.561779	0.656534	0.0746202
0.572734	0.896947	0.630906	0.661608	0.386532	0.981627	0.560334	0.757344
0.831484	0.498678	0.507752	0.237202	0.586345	0.361185	0.621851	0.733299
0.378821	0.449401	0.394163	0.305607	0.647083	0.748794	0.491372	0.0758311
0.458406	0.738625	0.366174	0.873163	0.474218	0.372371	0.363863	0.549859
0.448663	0.478327	0.408063	0.418332	0.238163	0.959581	0.0738678	0.503681
0.477967	0.188646	0.549034	0.190773	0.113467	0.349094	0.335087	0.31603
0.358989	0.917965	0.37434	0.839846	0.827617	0.455373	0.740595	0.609907
0.314481	0.463823	0.37014	0.374166	0.692083	0.0337468	0.766824	0.528203
0.287756	0.971425	0.361921	0.18714	0.665603	0.722458	0.882557	0.620072
0.312454	0.232904	0.347934	0.277723	0.212895	0.235062	0.532014	0.920954
0.364781	0.385725	0.21169	0.688888	0.229647	0.374305	0.897921	0.568943
0.213195	0.870731	0.0784674	0.672002	0.248624	0.0513078	0.31603	0.733262
0.776575	0.901684	0.41292	0.408335	0.228981	0.0508227	0.80136	0.859848
0.409823	0.246679	0.155001	0.87025	0.260362	0.235729	0.394614	0.0561067
0.488835	0.728381	0.408335	0.333151	0.391902	0.371978	0.263347	0.416701
0.35963	0.468401	0.681832	0.0206793	0.235062	0.367504	0.894634	0.31758
0.810292	0.365848	0.499332	0.101157	0.267698	0.366872	0.540342	0.915121
0.480794	0.448663	0.626795	0.464994	0.199186	0.223281	0.819296	0.440083
0.355291	0.144548	0.438111	0.826034	0.322403	0.643999	0.514924	0.898749
0.449401	0.481258	0.49833	0.603236	0.624269	0.263392	0.748682	0.832217
0.219515	0.909589	0.551113	0.570784	0.623563	0.3381	0.913443	0.898995
0.78348	0.772405	0.272829	0.538742	0.274437	0.425653	0.799622	0.828932
0.351146	0.389226	0.157796	0.344568	0.314649	0.260362	0.867954	0.946145
0.386045	0.786694	0.599838	0.506966	0.235729	0.208932	0.814127	0.946841
0.417459	0.494806	0.645604	0.287474	0.158399	0.503206	0.834929	0.814525
0.802387	0.720464	0.0729037	0.791323	0.653605	0.286124	0.966104	0.895801
0.68997	0.598068	0.441037	0.116272	0.284406	0.306978	0.799423	0.959258
0.713806	0.655641	0.404423	0.831802	0.132625	0.391902	0.976312	0.893313
0.687325	0.622141	0.337977	1	0.312143	0.0268492	0.8103	0.732695
0.805764	0.659408	0.291653	0.650723	0.299851	0.0339725	0.598571	0.681073
0.70883	0.634945	0.569514	0.720104	0.120485	0.272002	0.806548	0.809021
0.940202	0.68997	0.568924	0.779578	0.72803	0.423002	0.886299	0.66976
0.550169	0.409397	0.175105	0.807957	0.280915	0.392238	0.919303	0.871603
0.694284	0.766641	0.128812	0.453051	0.392238	0.458008	0.686578	0.788707
0.667683	0.592419	0.642943	0.464051	0.344837	0.444878	0.834985	0.64367
0.632553	0.614181	0.304416	0.42995	0.3381	0.470701	0.761535	0.772124
0.708626	0.774313	0.307561	0.760143	0.208932	0.144375	0.858897	0.684514
0.6168	0.708934	0.182736	0.402406	0.168725	0.249094	0.767114	0.761535
0.932591	0.687325	0.384741	0.300111	0.329797	0.317123	0.728281	0.829094
0.539165	0.471946	0.24322	0.402694	0.284854	0.224002	0.880001	0.671159
0.705132	0.771146	0.762721	0.542757	0.34102	0.270386	0.661387	0.799622
0.692855	0.903203	0.751894	0.486669	0.397735	0.482813	0.859096	0.902466
0.622141	0.746989	0.376215	0.764811	0.224002	0.248624	0.880041	0.729644
0.701841	0.513114	0.329749	0.378736	0.249094	0.0396325	0.665165	0.796688
0.707995	0.677654	0.560551	0.109353	0.165474	0.602331	0.644413	0.963068
0.614181	0.442407	0.356289	0.184485	0.166763	0.26996	0.651546	0.8484
0.458017	0.364746	0.590274	0.257323	0.705318	0.383622	0.844282	0.735135
0.9354	0.795878	0.168601	0.211512	0.223281	0.659892	0.729644	0.752916
0.716879	0.6168	0.109736	0.466498	0.613856	0.229647	0.710246	0.820422
0.697968	0.772316	0.659409	0.260532	0.665828	0.385812	0.908053	0.628028
0.513114	0.137219	0.55557	0.480031	0.34648	0.036978	0.964629	0.671843
0.655641	0.708626	0.661077	0.191127	0.704375	0.0204525	0.828932	0.963062
0.519471	0.921399	0.667097	0.37984	0.210243	0.394521	0.928347	0.629979
0.634945	0.72509	0.617402	0.396243	0.683472	0.228981	0.788707	0.92496
0.72509	0.70883	0.328214	0.595766	0.26996	0.662272	0.947544	0.754134
0.582135	0.669213	0.601825	0.544011	0.246017	0.563324	0.492137	0.648381
0.744841	0.511485	0.381704	0.420946	0.356283	0.145425	0.902466	0.902361
0.511485	0.697968	0.616428	0.132798	0.744034	0.369434	0.889624	0.900121
0.910091	0.159044	0.449955	0.536472	0.425653	0.267501	0.757477	0.943028
0.536142	0.932367	0.501069	0.418213	0.651019	0.406678	0.881845	0.611986
0.754696	0.753547	0.749196	0.254985	0.288813	0.0175971	0.671159	0.939778
0.531146	0.550169	0.521886	0.337749	0.666151	0.42426	0.83156	0.856577
0.661399	0.933071	0.66475	0.307695	0.193452	0.623563	0.431277	0.905244
0.685445	0.685579	0.172931	0.758307	0.182846	0.294721	0.772124	0.924764
0.384687	0.811239	0.107437	0.749982	0.330366	0.525132	0.918015	0.851815
0.673566	0.681678	0.379931	0.181703	0.366872	0.166763	0.764347	0.844282
0.666522	0.752508	0.727225	0.36185	0.145425	0.700438	0.914503	0.880001
0.62583	0.669727	0.242983	0.372909	0.690812	0.123389	0.914444	0.716801
0.756653	0.643789	0.544011	0.61292	0.764516	0.374317	0.747831	0.853746
0.740353	0.316871	0.307695	0.23691	0.987361	0.743703	0.91897	0.880041
0.725544	0.577761	0.424967	0.345597	0.987731	0.987731	0.831327	0.946985
0.658975	0.79291	0.428121	0.760445	0.99912	0.761587	0.851815	0.961314
0.903203	0.67654	0.337902	0.438427	1	0.620841	0.681073	0.772119
0.541863	0.774439	0.397512	0.498641	0.836025	0.625022	0.832217	0.625903
0.757447	0.536142	0.764197	0.709352	0.87433	0.987361	0.79277	0.474767
0.566984	0.692694	0.452449	0.120323	0.927912	0.583399	0.946145	0.863942
0.752508	0.716879	0.42014	0.317589	0.815411	0.644723	0.893587	0.59136
0.577761	0.9354	0.768696	0.30648	0.767902	0.775805	0.727766	0.906398
0.393189	0.577999	0.73362	0.341929	0.910549	0.767902	0.809021	0.703797
0.709356	0.685445	0.495175	0.707099	0.983775	0.567881	0.622768	0.6856
0.722115	0.667683	0.131975	0.129958	0.775805	0.601492	0.653369	0.760843
0.760254	0.57869	0.688321	0.625006	0.80226	0.815411	0.881864	0.87578
0.134515	0.195187	0.129958	0.419814	0.59194	0.798583	0.913922	0.535996
0.309425	0.19764	0.574282	0.520713	0.963654	0.727421	0.793514	0.91897
0.147951	0.193735	0.49026	0.459425	0.924202	0.99912	0.674612	0.547155
0.19185	0.0661723	0.741041	0.768696	0.976135	0.754704	0.980921	0.665165
0.304701	0.0639253	0.801997	0.557154	0.66201	0.441288	0.732695	0.889624
0.217776	0.281521	0.516002	0.312915	0.904997	1	0.820422	0.914503
0.110178	0.137817	0.737736	0.109736	0.350446	0.858639	0.404617	0.575075
0.144909	0.157186	0.733303	0.144698	0.674625	0.904997	0.760843	0.913922
0.213491	0.357519	0.580876	0.759962	0.761587	0.651505	0.829094	0.770864
0.106681	0.72533	0.354603	0.787284	0.588209	0.910549	0.814525	0.806548
0.300788	0.304132	0.109285	0.28723	0.610537	0.789173	0.581938	0.83156
0.192066	0.0651023	0.759714	0.540769	0.629288	0.702125	0.825542	0.686578
0.100238	0.155688	0.710097	0.570577	0.719757	0.467059	0.604957	0.562526
0.106749	0.192066	0.126754	0.212221	0.560596	0.924202	0.868605	0.902331
0.222874	0.210732	0.751346	0.757619	0.583399	0.424362	0.860545	0.843588
0.131022	0.0717463	0.578764	0.103759	0.701919	0.855422	0.862216	0.598286
0.0726609	0.0600123	0.190055	0.477585	0.858639	0.669938	0.691573	0.648715
0.215366	0.0596684	0.754271	0.331102	0.662509	0.746367	0.822987	0.833555
0.139083	0.189004	0.260419	0.331992	0.855422	0.452103	0.917001	0.845477
0.297714	0.221837	0.704651	0.759714	0.635285	0.428755	0.770134	0.642333
0.257701	0.160171	0.732361	0.670759	0.96121	0.977474	0.930039	0.559321
0.11173	0.414446	0.57942	0.710789	0.766814	0.927912	0.67735	0.877131
0.221837	0.317214	0.355709	0.152512	0.742421	0.599552	0.63555	0.512801
0.142912	0.141577	0.541143	0.0297088	0.85127	0.556954	0.47971	0.742475
0.203696	0.0870595	0.402476	0.359628	0.851058	0.589634	0.910384	0.460553
0.364268	0.446828	0.411534	0.242983	0.964314	0.263095	0.850905	0.744642
0.243374	0.111623	0.803406	0.127018	0.789173	0.689634	0.907944	0.766602
0.0993438	0.318551	0.669531	0.612476	0.644505	0.337194	0.642333	0.425123
0.331978	0.142912	0.572986	0.192017	0.556954	0.654863	0.56502	0.681495
0.111623	0.187545	0.520713	0.186578	0.289312	0.667502	0.799515	0.73409
0.338324	0.15019	0.830065	0.745882	0.599552	0.556544	0.790793	0.677766
0.364287	0.730854	0.0963165	0.288003	0.546592	0.645558	0.696615	0.737107
0.348207	0.606393	0.62914	0.24322	0.800623	0.822555	0.941619	0.627672
0.0796437	0.239272	0.466787	0.330579	0.714962	0.706502	0.812212	0.675797
0.131527	0.187929	0.445871	0.20002	0.658695	0.546592	0.883649	0.781875
0.0817046	0.182605	0.981233	0.65787	0.666918	0.621774	0.760042	0.623018
0.496752	0.429847	0.15518	0.577315	0.795465	0.389532	0.735339	0.72393
0.282181	0.148465	0.872412	0.620398	0.951833	0.0996754	0.792587	0.939329
0.707867	0.645698	0.510796	0.64083	0.620841	0.534924	0.939329	0.924934
0.157186	0.157636	0.4744	0.0987697	0.626421	0.546129	0.600856	0.585226
0.239767	0.0309373	0.579294	0.622736	0.645558	0.581368	0.81473	0.491691
0.248803	0.502561	0.128865	0.579294	0.595109	0.227025	0.71607	0.463893
0.962322	0.297714	0.700152	0.765234	0.672165	0.822804	0.66589	0.740284
0.263851	0.136426	0.425309	0.993631	0.966225	0.983775	0.777405	0.484123
0.239272	0.106681	0.158044	0.59457	0.813347	0.541209	0.855587	0.765728
0.206613	0.199279	0.926825	0.102479	0.632345	0.971558	0.851863	0.883649
0.349503	0.0587156	0.0987697	0.132521	0.84563	0.84459	0.766907	0.584581
0.271654	0.459779	0.604904	0.894013	0.467059	0.87433	0.949472	0.607556
0.148465	0.144909	0.622736	0.425309	0.629843	0.916108	0.850318	0.405546
0.0591564	0.246482	0.102479	0.8979	0.884126	0.666918	0.561687	0.754785
0.195187	0.523926	0.952914	0.604904	0.623313	0.644505	0.735907	0.739794
0.118083	0.282181	0.142914	0.55899	0.115753	0.813555	0.698668	0.658701
0.489632	0.401857	0.894013	0.740035	0.709506	0.480532	0.634031	0.622657
0.121744	0.693686	0.132521	0.518669	0.682144	0.742421	0.628517	0.766686
0.082502	0.267629	0.470988	0.442735	0.838798	0.536375	0.884802	0.901774
0.406596	0.11173	0.825647	0.963519	0.531604	0.536057	0.845477	0.710065
0.410587	0.701491	0.964366	0.120779	0.669061	0.888513	0.540079	0.638027
0.458697	0.437891	0.430571	0.944929	0.313688	0.658695	0.855842	0.883368
0.255862	0.356545	0.990801	0.528694	0.973339	0.825594	0.979794	0.524404
0.273134	0.368107	0.836837	0.128865	0.963277	0.915005	0.546659	0.793826
0.309377	0.0726609	0.877974	0.757568	0.0845741	0.796584	0.901774	0.378587
0.23914	0.106749	0.974855	0.408319	0.838637	0.606512	0.6654	0.674093
0.460391	0.507069	0.859663	0.158044	0.90238	0.922245	0.61188	0.502289
0.395094	0.0648042	0.72968	0.976353	0.890075	0.769665	0.784115	0.925902
0.210732	0.139083	0.910674	0.942542	0.702322	0.840065	0.632021	0.520359
0.959206	0.349503	0.558742	0.985453	0.775974	0.817773	0.682395	0.749496
0.389067	0.458697	0.8979	0.253723	0.785256	0.70959	0.657961	0.766123
0.432404	0.142924	0.96564	0.229029	0.941971	0.616502	0.633459	0.833998
0.120837	0.204524	0.495824	0.430571	0.8736	0.775974	0.572285	0.707649
0.971226	0.179194	0.640912	0.798057	0.748176	0.800359	0.318943	0.603688
0.317214	0.218775	0.988013	0.46279	0.800359	0.647311	0.660286	0.643995
0.462549	0.614275	0.67355	0.672904	0.70959	0.713947	0.682234	0.817739
0.154893	0.385051	0.342005	0.524651	0.865343	0.806487	0.918857	0.419928
0.365487	0.335227	0.229739	0.358449	0.931443	0.658751	0.313115	0.479466
0.461927	0.090379	0.0665256	0.539443	0.819701	0.994097	0.94926	0.91169
0.119416	0.215366	0.951453	0.177795	0.769665	0.741546	0.457579	0.47256
0.200575	0.0450277	0.524651	0.40373	0.871739	0.748176	0.513722	0.743434
0.505665	0.529715	0.118598	0.352591	0.806487	0.600034	0.491385	0.766907
0.965226	0.506611	0.427698	0.974855	0.840065	0.544878	0.760578	0.743718
0.24441	0.512108	0.531212	0.640912	0.214246	0.679339	0.66153	0.602719
0.230343	0.86723	0.944929	0.324478	0.817773	0.0831962	0.47988	0.468222
0.202295	0.105072	0.349836	0.910674	0.576129	0.871739	0.619982	0.463975
0.211568	0.528234	0.804953	0.917952	0.0831962	0.0845741	0.685007	0.3554
0.266972	0.869083	0.599148	0.218627	0.796584	0.570741	0.592743	0.318773
0.540516	0.844918	0.926115	0.121658	0.952756	0.973339	0.46881	0.66589
0.231632	0.939547	0.812666	0.0886372	0.61144	0.125144	0.588491	0.680983
0.650675	0.10125	0.786698	0.406145	0.592471	0.631943	0.755921	0.545827
0.545159	0.947398	0.673257	0.552425	0.178289	0.513337	0.684568	0.679349
0.243147	0.90156	0.930364	0.468108	0.375225	0.855585	0.722407	0.515425
0.506257	0.859907	0.390268	0.668449	0.454905	0.676242	0.766123	0.857731
0.16333	0.827479	0.396154	0.100923	0.616502	0.988541	0.631166	0.463017
0.210797	0.633588	0.757568	0.110101	0.473649	0.90238	0.648715	0.0243851
0.10125	0.623942	0.291556	0.483522	0.855585	0.438021	0.510591	0.628517
0.193675	0.935807	0.773707	0.470898	0.0291336	0.167249	0.600748	0.44503
0.105072	0.624811	0.00384639	0.988013	0.676242	0.954108	0.682184	0.447768
0.480829	0.565943	0.177795	0.686057	0.370591	0.33561	0.694879	0.619982
0.49757	0.834495	0.943806	0.377619	0.417724	0.838637	0.468664	0.807242
0.532583	0.520184	0.283404	0.705313	0.246193	0.557939	0.49365	0.710326
0.137459	0.949118	0.308787	0.306143	0.647311	0.429239	0.469318	0.941619
0.49987	0.554436	0.325994	0.865156	0.600034	0.230817	0.765998	0.904637
0.491739	0.964298	0.584639	0.651155	0.337816	0.0102673	0.039431	0.935848
0.116292	0.912702	0.372665	0.620259	0.544878	0.178289	0.770275	0.937515
0.536338	0.402774	0.374836	0.46705	0.625338	0.419946	0.60351	0.939951
0.527608	0.908426	0.433305	0.513125	0.435706	0.366158	0.473004	0.936813
0.225865	0.325963	0.0123882	0.660799	0.230529	0.405584	0.223954	0.919438
0.520423	0.527608	0.557906	0.550812	0.417892	0.514605	0.0348	0.874117
0.561395	0.794331	0.321504	0.987543	0.42149	0.901312	0.472196	0.898921
0.543755	0.116781	0.730136	0.413479	0.606512	0.0185869	0.0411182	0.734548
0.146618	0.657088	0.629637	0.659415	0.0102673	0.492017	0.798583	0.903718
0.556127	0.225865	0.401751	0.676578	0.701588	0.869831	0.798088	0.902322
0.17408	0.89891	0.716738	0.46041	0.398832	0.960655	0.495382	0.892579
0.130619	0.864845	0.0139615	0.0288456	0.631943	0.502771	0.497567	0.732741
0.524198	0.823745	0.588087	0.679753	0.141553	0.0886035	0.502979	0.867463
0.642473	0.942513	0.340622	0.261593	0.974617	0.625338	0.83711	0.917441
0.631219	0.913415	0.449162	0.718419	0.891104	0.14769	0.0281748	0.878558
0.170038	0.261036	0.537088	0.234045	0.0998391	0.8736	0.0375186	0.877933
0.477106	0.953835	0.599538	0.699917	0.745437	0.515263	0.432596	0.916094
0.197602	0.983508	0.33128	0.389975	0.167249	0.775973	0.724948	0.869406
0.499701	0.605199	0.448197	0.341156	0.212837	0.484061	0.837442	0.871767
0.378242	0.156951	0.739545	0.396458	0.658751	0.284793	0.604384	0.770275
0.140731	0.631219	0.404069	0.458416	0.557939	0.61144	0.420991	0.925433
0.624621	0.499701	0.690899	0.680265	0.14769	0.470546	0.432999	0.877619
0.481047	0.130619	0.553876	0.771543	0.396044	0.576129	0.765496	0.854212
0.253652	0.914398	0.387201	0.6202	0.679339	0.618459	0.219983	0.973009
0.261502	0.959626	0.654041	0.319136	0.451394	0.638587	0.857797	0.853625
0.51833	0.935184	0.479662	0.629637	0.248258	0.659835	0.0439362	0.604384
0.633588	0.925102	0.387717	0.233959	0.832701	0.655736	0.842731	0.858245
0.393719	0.12437	0.994215	0.692546	0.272251	0.6804	0.877619	0.890505
0.184128	0.404012	0.710764	0.588087	0.243974	0.643108	0.876475	0.862417
0.513784	0.894916	0.683813	0.300309	0.698224	0.534097	0.457717	0.952155
0.517116	0.644476	0.570271	0.474617	0.830571	0.451394	0.882005	0.839211
0.159693	0.364028	0.718783	0.599848	0.25006	0.678747	0.875351	0.973334
0.184833	0.650791	0.738824	0.283801	0.0203208	0.54474	0.817513	0.739958
0.145312	0.836269	0.416029	0.20177	0.599073	0.61197	0.79542	0.894754
0.485071	0.308701	0.586186	0.360813	0.377171	0.433497	0.869406	0.0265097
0.336401	0.969446	0.375543	0.623891	0.528939	0.49632	0.690881	0.717519
0.18103	0.505893	0.652699	0.522455	0.445519	0.728213	0.788614	0.828723
0.311849	0.468253	0.546588	0.606007	0.547327	0.578335	0.745482	0.877663
0.12437	0.49757	0.680265	0.427131	0.27375	0.71991	0.384814	0.882005
0.210487	0.830857	0.718252	0.379192	0.87404	0.3758	0.862417	0.857797
0.917424	0.86884	0.322846	0.38971	0.253806	0.47579	0.321416	0.497567
0.510839	0.867204	0.726301	0.994215	0.47579	0.446296	0.457118	0.684031
0.631363	0.872049	0.508255	0.595855	0.704132	0.778421	0.0264456	0.958645
0.539736	0.876051	0.532789	0.328352	0.385705	0.676256	0.898921	0.697252
0.911864	0.871563	0.611067	0.376134	0.336707	0.360036	0.479188	0.954328
0.931246	0.458557	0.575758	0.508255	0.390672	0.973819	0.871767	0.665014
0.874166	0.480246	0.458416	0.485053	0.621603	0.390672	0.728916	0.0244426
0.619176	0.869847	0.76742	0.0966503	0.389363	0.385732	0.383352	0.219983
0.870137	0.465429	0.140482	0.602094	0.856316	0.559308	0.0528493	0.843844
0.450925	0.452987	0.79072	0.599352	0.911055	0.428993	0.343229	0.765496
0.494329	0.841825	0.525411	0.451791	0.470569	0.541056	0.529101	0.92663
0.867552	0.870137	0.466947	0.0384405	0.770947	0.377171	0.332712	0.911856
0.464029	0.398638	0.573545	0.466947	0.548143	0.745899	0.448642	0.765998
0.374849	0.346217	0.375657	0.485231	0.534097	0.37401	0.761919	0.825834
0.680492	0.38617	0.685465	0.647323	0.293813	0.478854	0.535788	0.806493
0.364983	0.352991	0.233959	0.610337	0.385732	0.418634	0.0265097	0.5376
0.496982	0.401394	0.380429	0.448197	0.232927	0.698619	0.783786	0.953487
0.549516	0.415537	0.413161	0.449162	0.260649	0.272251	0.342548	0.917646
0.457446	0.43885	0.569682	0.543217	0.746168	0.768835	0.548694	0.479188
0.552582	0.325497	0.576845	0.247082	0.278211	0.758556	0.917441	0.783786
0.644598	0.30713	0.564611	0.525411	0.243229	0.702764	0.448357	0.39414
0.380134	0.822785	0.614155	0.252293	0.745585	0.716571	0.535417	0.921794
0.870365	0.412422	0.664603	0.521492	0.24916	0.761739	0.919438	0.933417
0.889076	0.874166	0.483246	0.716738	0.79498	0.698094	0.903718	0.412781
0.825586	0.331815	0.234045	0.375657	0.536967	0.856316	0.522394	0.728916
0.553248	0.890295	0.594638	0.654041	0.72213	0.798072	0.891843	0.909837
0.92411	0.829075	0.724671	0.629124	0.683969	0.830571	0.679259	0.8823
0.884831	0.824801	0.425824	0.652699	0.478854	0.842657	0.394025	0.939535
0.537417	0.361424	0.28682	0.374836	0.578335	0.727918	0.742069	0.873659
0.398638	0.840519	0.742567	0.398898	0.56609	0.907348	0.873098	0.854173
0.465429	0.3391	0.397552	0.439417	0.49632	0.717253	0.710949	0.849176
0.452987	0.334604	0.589558	0.546397	0.50541	0.98109	0.721983	0.842231
0.739049	0.494329	0.374209	0.277799	0.605383	0.789203	0.704815	0.851099
0.467256	0.45425	0.669447	0.651249	0.907348	0.399156	0.86545	0.95121
0.358934	0.345128	0.650886	0.366569	0.778421	0.7839	0.731438	0.952128
0.545909	0.353318	0.760532	0.199363	0.433497	0.73169	0.921711	0.721734
0.301291	0.365744	0.497125	0.616009	0.620681	0.272988	0.701453	0.241958
0.480246	0.300596	0.530683	0.654624	0.772958	0.951654	0.385941	0.674084
0.326135	0.398868	0.628289	0.741299	0.674711	0.0203208	0.8939	0.814099
0.890247	0.77654	0.926213	0.667843	0.610035	0.752466	0.430888	0.871879
0.756981	0.358934	0.915309	0.703944	0.786665	0.786665	0.732879	0.737228
0.458557	0.461141	0.921076	0.692988	0.566963	0.429276	0.952128	0.736952
0.424438	0.389749	0.920342	0.88681	0.604685	0.372643	0.95121	0.838323
0.0987226	0.34535	0.735044	0.64825	0.267039	0.764707	0.734094	0.738149
0.901847	0.260602	0.918283	0.527561	0.262313	0.429899	0.712988	0.912255
0.56971	0.893195	0.930819	0.6936	0.330976	0.397952	0.877918	0.819109
0.897383	0.26034	0.795656	0.66462	0.550188	0.528939	0.929578	0.758512
0.714807	0.344532	0.905375	0.545331	0.286026	0.431623	0.639666	0.854762
0.450041	0.344383	0.928256	0.446631	0.525243	0.832701	0.675112	0.787993
0.748208	0.819918	0.663911	0.646311	0.513691	0.966678	0.596094	0.82961
0.710361	0.825586	0.727343	0.502156	0.728213	0.711461	0.766064	0.900839
0.345128	0.156344	0.897594	0.878907	0.559308	0.76746	0.747093	0.820926
0.401394	0.370204	0.432573	0.584692	0.220406	0.814771	0.749155	0.93768
0.64181	0.317132	0.918461	0.418454	0.281117	0.87404	0.904744	0.913867
0.888669	0.345868	0.819677	0.648527	0.973263	0.657853	0.875211	0.707182
0.114929	0.309602	0.735094	0.472781	0.953471	0.631722	0.761924	0.715642
0.43885	0.326135	0.627884	0.0340102	0.921392	0.466078	0.827995	0.753266
0.791989	0.287962	0.823646	0.0605338	0.909933	0.529774	0.650248	0.6975
0.559821	0.31758	0.822859	0.382365	0.895655	0.339027	0.913867	0.411319
0.869847	0.387169	0.794086	0.530675	0.973263	0.217168	0.877284	0.859553
0.566568	0.278669	0.809708	0.617386	0.681263	0.818685	0.41888	0.940699
0.334604	0.277371	0.909135	0.143179	0.621246	0.788372	0.826206	0.573031
0.3391	0.497138	0.894184	0.899178	0.718568	0.631722	0.839667	0.501931
0.280106	0.496982	0.530675	0.663978	0.68789	0.777033	0.836559	0.799328
0.156108	0.473941	0.76965	0.605943	0.272988	0.272988	0.373606	0.667236
0.667946	0.448098	0.663978	0.722095	0.266324	0.266324	0.797965	0.76061
0.898276	0.364983	0.376669	0.404968	0.877068	0.82831	0.388679	0.873098
0.819918	0.265946	0.590325	0.621706	1	0.79473	0.711995	0.44742
0.899615	0.350814	0.839198	0.49886	0.658047	0.217168	0.636843	0.444992
0.771984	0.161718	0.6936	0.445021	0.73851	0.348922	0.864915	0.904744
0.884846	0.639495	0.509824	0.417707	0.37243	0.777033	0.721809	0.41888
0.60565	0.771984	0.914769	0.723164	0.291764	0.735339	0.361288	0.811706
0.604216	0.3702	0.377253	0.622958	0.82831	0.440201	0.744191	0.668358
0.240131	0.341223	0.884648	0.398803	0.79473	0.513767	0.851099	0.775548
0.384828	0.417852	0.459796	0.89282	0.339027	0.8308	0.788146	0.689395
0.632149	0.407863	0.853372	0.570273	0.217168	0.807812	0.618575	0.667317
0.207989	0.828464	0.717224	0.649835	0.68789	0.514699	0.908182	0.790343
0.854088	0.699166	0.302432	0.138857	0.83229	0.440201	0.592644	0.529331
0.854088	0.699166	0.912752	0.306586	0.8308	0.906244	0.859553	0.950304
0.855124	0.81224	0.832757	0.794086	0.807812	0.901541	0.789754	0.635273
0.855124	0.81224	0.434864	0.627884	0.514699	0.582627	0.714142	0.929578
0.877225	0.736514	0.451044	0.912752	0.440201	0.551427	0.741268	0.846914
0.877225	0.736514	0.48974	0.449759	0.39672	0.972826	0.31491	0.762903
0.718658	0.815256	0.741982	0.623136	0.595345	0.906244	0.649455	0.799757
0.718658	0.815256	0.395543	0.673065	0.207608	0.4902	0.797813	0.23315
0.699166	0.706189	0.799995	0.806956	0.315001	0.466078	0.939535	0.753493
0.699166	0.706189	0.819874	0.836269	0.246389	0.376555	0.829909	0.725407
0.815256	0.675551	0.763829	0.875761	0.24089	0.339027	0.684709	0.21307
0.815256	0.675551	0.644858	0.827775	0.933947	0.213005	0.647324	0.921024
0.886945	0.855124	0.401655	0.876696	0.921392	0.297543	0.842231	0.193793
0.886945	0.855124	0.963455	0.341132	0.504364	0.756503
0.678436	0.797194	0.692988	0.472912	0.390693	0.735096
0.678436	0.797194	0.955584	0.644858	0.4902	0.954254
0.81224	0.952989	0.342512	0.4757	0.466078	0.842277
0.81224	0.952989	0.747372	0.360841	0.735096	0.877068
0.687113	0.768427	0.417635	0.915092	0.715508	1
0.687113	0.768427	0.736045	0.853832	0.374519	0.788372
0.773757	0.718658	0.515031	0.795656	0.020362	0.756503
0.773757	0.718658	0.93206	0.210915	0.548137	0.513767
0.814442	0.854088	0.698968	0.7763	0.563286	0.582627
0.814442	0.854088	0.368403	0.808878	0.442998	0.39672
0.828038	0.814442	0.383926	0.412382	0.589591	0.595345
0.828038	0.814442	0.868621	0.632285	0.217168	0.529774
0.675551	0.684917	0.832306	0.468763	0.348922	0.465263
0.675551	0.684917	0.734939	0.0804014	0.563286	0.873516
0.764117	0.488039	0.914035	0.377743	0.504364	0.8308
0.764117	0.488039	0.504199	0.521938	0.573098	0.551427
0.674177	0.670039	0.76899	0.468014	0.494956	0.610605
0.674177	0.670039	0.847313	0.390213	0.213005	0.374519
0.592863	0.586826	0.746075	0.299453	0.297543	0.020362
0.592863	0.586826	0.591539	0.670593	0.697234	0.572679
0.686373	0.717384	0.590795	0.383122	0.6656	0.465169
0.686373	0.717384	0.615787	0.459215	0.417332	0.798781
0.837719	0.681204	0.457877	0.35378	0.39672	0.82831
0.837719	0.681204	0.60253	0.268767	0.909933	0.735096
0.658273	0.877225	0.257306	0.515701	0.895655	0.715508
0.658273	0.877225	0.295752	0.175927
0.754796	0.828038	0.476278	0.188917
0.754796	0.828038	0.42088	0.38219
0.670039	0.0145092	0.501932	0.341372
0.670039	0.0145092	0.234444	0.263997
0.569273	0.773757	0.578511	0.412025
0.569273	0.773757	0.475003	0.523872
0.757347	0.757347	0.638781	0.492823
0.757347	0.757347	0.535778	0.45396
0.619651	0.98659	0.347729	0.321081
0.619651	0.98659	0.295229	0.701415
0.717384	0.907784	0.580769	0.161492
0.717384	0.907784	0.370556	0.449156
0.636889	0.986886	0.445117	0.269319
0.636889	0.986886	0.523337	0.217213
0.566618	0.274569	0.534271	0.17866
0.566618	0.274569	0.401354	0.264267
0.59977	0.247626	0.48532	0.173697
0.59977	0.247626	0.27171	0.506624
0.736514	0.215487	0.703698	0.231207
0.736514	0.215487	0.547239	0.397409
0.684917	0.807478	0.45396	0.36931
0.684917	0.807478	0.264267	0.51425
0.700221	0.752859	0.60071	0.197226
0.700221	0.752859	0.653251	0.300561
0.607797	0.925883	0.430972	0.590795
0.607797	0.925883	0.467291	0.365632
0.520971	0.350033	0.146557	0.426209
0.520971	0.350033	0.869576	0.246233
0.678448	0.432687	0.161951	0.214836
0.678448	0.432687	0.198625	0.066483
0.886547	0.554543	0.210707	0.347729
0.886547	0.554543	0.839989	0.641589
0.548452	0.321621	0.36931	0.569123
0.548452	0.321621	0.506624	0.476278
0.603595	0.658273	0.51425	0.786388
0.603595	0.658273	0.500583	0.188066
0.685234	0.0618061	0.324013	0.0538709
0.685234	0.0618061	0.436222	0.324013
0.65309	0.0740571	0.382269	0.215032
0.65309	0.0740571	0.39725	0.245993
0.786652	0.764117	0.241787	0.255022
0.786652	0.764117	0.211583	0.186515
0.854362	0.664021	0.476559	0.482769
0.858289	0.663979	0.384735	0.207545
0.792657	0.647724	0.273967	0.235632
0.631653	0.480597	0.288951	0.135714
0.663979	0.354932	0.215032	0.818644
0.730084	0.567113	0.364194	0.227869
0.718244	0.752656	0.701415	0.139092
0.616535	0.755024	0.570443	0.489216
0.886384	0.449537	0.380324	0.196073
0.687033	0.550674	0.222597	0.500583
0.666692	0.457408	0.606492	0.819313
0.851021	0.624648	0.700189	0.571969
0.721986	0.718799	0.173697	0.244261
0.752656	0.685003	0.342969	0.540442
0.648511	0.780696	0.501514	0.313695
0.95569	0.490177	0.615046	0.189979
0.627737	0.487412	0.567047	0.370556
0.541732	0.504422	0.772697	0.401354
0.719056	0.731902	0.279435	0.0930811
0.664021	0.663137	0.338775	0.837323
0.677166	0.427751	0.268767	0.189042
0.644851	0.294937	0.892739	0.0799685
0.694039	0.719056	0.489216	0.291625
0.812426	0.610017	0.323617	0.0241718
0.767153	0.446049	0.393987	0.188495
0.718799	0.483876	0.175927	0.74091
0.620568	0.236126	0.286909	0.280351
0.602999	0.947169	0.516696	0.318635
0.540583	0.691541	0.219126	0.175351
0.21403	0.34867	0.508704	0.211583
0.417103	0.67372	0.514232	0.360458
0.859589	0.223575	0.446682	0.178675
0.876943	0.714521	0.188495	0.0251826
0.755024	0.487915	0.383122	0.28913
0.23482	0.365858	0.508183	0.310991
0.697567	0.30331	0.384103	0.242307
0.845704	0.822498	0.381229	0.463932
0.665465	0.740265	0.24546	0.348375
0.954121	0.340136	0.303073	0.722457
0.831234	0.52969	0.489784	0.495164
0.468225	0.234118	0.48398	0.684895
0.601129	0.29032	0.614076	0.617099
0.928187	0.689102	0.485576	0.517377
0.512426	0.988781	0.478108	0.602051
0.660593	0.732943	0.657585	0.422801
0.647724	0.16714	0.518933	0.648942
0.451479	0.317624	0.609664	0.57498
0.910877	0.474024	0.914408	0.556285
0.462334	0.545241	0.63203	0.592648
0.515251	0.746656	0.547895	0.679382
0.22758	0.858289	0.521358	0.570491
0.6993	0.577045	0.194776	0.688617
0.90037	0.541732	0.540283	0.58953
0.62059	0.796119	0.914141	0.73027
0.655775	0.599406	0.642972	0.363753
0.49906	0.400352	0.410749	0.365653
0.917007	0.49456	0.393038	0.661036
0.666294	0.677882	0.623866	0.596474
0.780696	0.653613	0.27025	0.281515
0.533106	0	0.558846	0.671159
0.710197	0.702114	0.757869	0.522413
0.253901	0.624222	0.492007	0.639338
0.493555	0.154463	0.606325	0.382074
0.689102	0.147634	0.595461	0.53984
0.681598	0.547539	0.582323	0.571666
0.756111	0.666294	0.0727218	0.552753
0.708926	0.213417	0.634275	0.318753
0.506153	0.583721	0.706595	0.346545
0.955537	0.16073	0.441252	0.609664
0.885125	0.60049	0.439538	0.67158
0.398206	0.854362	0.705102	0.902019
0.709493	0.866441	0.647522	0.70094
0.636005	0.655963	0.575807	0.792489
		0.325058	0.609132
		0.807346	0.753117
		0.712842	0.661703
		0.668847	0.626063
		0.671159	0.641052
		0.614396	0.56241
		0.609132	0.379605
		0.677003	0.541295
		0.368788	0.492606
		0.130179	0.578908
		0.897824	0.67944
		0.456884	0.967591
		0.645198	0.523973
		0.129051	0.626059
		0.439252	0.541717
		0.742375	0.576082
		0.415581	0.670754
		0.422801	0.9694
		0.748416	0.985563
		0.578908	0.695983
		0.528336	0.318868
		0.49912	0.920644
		0.47659	0.591736
		0.369979	0.858102
		0.549923	0.613194
		0.677633	0.565751
		0.28731	0.486678
		0.589007	0.634413
		0.19519	0.521358
		0.417178	0.63641
		0.581229	0.6138
		0.71863	0.934649
		0.247796	0.294104
		0.90652	0.360238
		0.484587	0.987883
		0.67158	0.853759
		0.422112	0.510293
		0.560629	0.286357
		0.670815	0.547699
		0.646661	0.55854
		0.615042	0.536216
		0.67748	0.407705
		0.315211	0.539072
		0.290824	0.90652
		0.663444	0.495544

## Sheet: Fig. 3b
Tri 10s mRFP	Tri 10s Vangl2	Tri 12-13s mRFP	Tri 12-13s Vangl2		The position along anterior-posterior axis for 10 % brightest mRFP or sfGFP-Vangl2 spotsper cell.
0.499498	0.267812	0.915447	0.908761		Coloured blocks are values from one cell.
0.493017	0.289283	0.910702	0.46316		A-P axis length normalized to 1.
0.508799	0.198841	0.908902	0.908902
0.762402	0.493017	0.88772	0.949843
0.77659	0.81962	0.908761	0.911376
0.74401	0.7249	0.246702	0.238827
0.702048	0.508799	0.941903	0.498195
0.675455	0.704992	0.919908	0.0942709
0.773296	0.690738	0.961614	0.961614
0.824518	0.782258	0.0840797	0.541227
0.707906	0.406765	0.872023	0.927919
0.782552	0.713879	0.813299	0.0860341
0.681136	0.887392	0.927919	0.889845
0.282772	0.26211	0.911376	0.254203
0.862189	0.499498	0.663241	0.0802657
0.233525	0.282353	0.23725	0.88772
0.282353	0.889998	0.6574	0.6574
0.26211	0.75211	0.889845	0.469189
0.725577	0.73918	0.863624	0.908287
0.827583	0.636115	0.511543	0.929735
0.776577	0.473994	0.796122	0.663241
0.232296	0.246399	0.262335	0.941903
0.861769	0.702833	0.079749	0.249252
0.72207	0.591844	0.0818271	0.933897
0.707591	0.549732	0.66732	0.845778
0.782258	0.818494	0.830534	0.497553
0.711626	0.778272	0.949843	0.805158
0.70004	0.727433	0.855338	0.246702
0.721592	0.702595	0.476993	0.449586
0.789348	0.70004	0.854283	0.0832357
0.217757	0.598299	0.500973	0.910702
0.598299	0.968666	0.489975	0.606633
0.778272	0.707123	0.0564183	0.890459
0.704622	0.675455	0.485562	0.467497
0.200131	0.770665	0.810333	0.855338
0.751688	0.54434	0.929735	0.765953
0.267812	0.704622	0.475114	0.237482
0.729664	0.721592	0.257508	0.464211
0.726526	0.584367	0.522035	0.264093
0.795301	0.598709	0.0860341	0.443003
0.823034	0.859878	0.0634134	0.915447
0.690738	0.0513341	0.576967	0.813227
0.287305	0.823201	0.0488812	0.810333
0.58749	0.795301	0.813227	0.467651
0.448871	0.530698	0.442665	0.251927
0.813874	0.677267	0.238827	0.23725
0.19869	0.617182	0.81088	0.452396
0.259404	0.564391	0.908287	0.079749
0.770117	0.58749	0.850986	0.0603955
0.746966	0.307159	0.808325	0.919908
0.352178	0.702048	0.467497	0.101296
0.7362	0.796303	0.933897	0.228664
0.418427	0.59661	0.162648	0.414703
0.2972	0.903425	0.186587	0.672325
0.823201	0.715516	0.179544	0.179544
0.702595	0.746966	0.27715	0.569907
0.720057	0.714795	0.226263	0.186587
0.352329	0.719883	0.215091	0.109408
0.246399	0.666245	0.273017	0.0442651
0.483547	0.339184	0.806512	0.236072
0.774994	0.724423	0.572158	0.273017
0.697347	0.475361	0.330981	0.366004
0.352292	0.343463	0.819748	0.215091
0.494505	0.313518	0.244373	0.546789
0.332083	0.945245	0.109408	0.162648
0.337069	0.475384	0.657678	0.661594
0.466401	0.494505	0.328726	0.353714
0.852611	0.711916	0.663135	0.21716
0.789972	0.789972	0.672325	0.27715
0.789258	0.473583	0.6878	0.572158
0.315136	0.466302	0.664556	0.244373
0.594835	0.599488	0.661594	0.655841
0.732542	0.789258	0.433469	0.241999
0.470892	0.857577	0.569907	0.392506
0.566962	0.490399	0.702103	0.245534
0.597926	0.466401	0.261863	0.351367
0.775598	0.627091	0.786358	0.238606
0.482882	0.857556	0.655841	0.782023
0.475384	0.315136	0.32612	0.32184
0.747577	0.337069	0.239989	0.239845
0.568002	0.482882	0.265334	0.721172
0.473508	0.775598	0.727762	0.226263
0.462389	0.378056	0.818284	0.239989
0.622986	0.470892	0.695356	0.350747
0.320018	0.821683	0.671222	0.671222
0.63345	0.627105	0.359456	0.348124
0.313518	0.619196	0.659374	0.275474
0.711916	0.463431	0.295929	0.223765
0.651748	0.468726	0.799791	0.80997
0.339184	0.462389	0.68082	0.35166
0.635484	0.471135	0.653336	0.238774
0.680196	0.679972	0.358402	0.447995
0.343463	0.648309	0.366004	0.352357
0.466302	0.729309	0.80997	0.649396
0.627105	0.652669	0.364531	0.26485
0.601275	0.774994	0.757655	0.242488
0.567153	0.442484	0.764255	0.551166
0.474297	0.729974	0.807427	0.814055
0.468726	0.645253	0.333297	0.656866
0.618346	0.473071	0.757446	0.392267
0.492557	0.709278	0.562768	0.368124
0.468457	0.744001	0.814108	0.659374
0.475361	0.320018	0.364746	0.35606
0.571914	0.364815	0.71073	0.353445
0.453075	0.143697	0.777573	0.815064
0.470002	0.483547	0.759223	0.648238
0.477557	0.318593	0.663188	0.0536014
0.599488	0.352292	0.314978	0.824062
0.567396	0.683503	0.354573	0.904795
0.627091	0.470002	0.801079	0.863991
0.619196	0.741113	0.537224	0.949662
0.715505	0.642313	0.361497	0.408341
0.755324	0.473508	0.82709	0.404057
0.303792	0.202031	0.339342	0.349675
0.220991	0.201557	0.329424	0.822646
0.225297	0.167214	0.305893	0.837691
0.340483	0.351497	0.732332	0.350191
0.223354	0.35922	0.359484	0.947983
0.501159	0.409527	0.856957	0.905884
0.209331	0.556693	0.404325	0.94167
0.117532	0.186787	0.936475	0.80482
0.438682	0.505307	0.922696	0.359714
0.197714	0.353864	0.352347	0.71176
0.224857	0.225297	0.370155	0.363888
0.515476	0.349411	0.628215	0.823386
0.343614	0.257027	0.302157	0.342104
0.403692	0.502068	0.353759	0.362048
0.436889	0.293419	0.310814	0.360159
0.28065	0.340483	0.346385	0.305893
0.218567	0.302433	0.363888	0.708984
0.15583	0.343879	0.355424	0.925331
0.169886	0.232276	0.823386	0.841134
0.474281	0.404009	0.858654	0.954095
0.513256	0.33639	0.941037	0.359484
0.473479	0.628061	0.944965	0.250568
0.273049	0.542011	0.298764	0.805128
0.215743	0.258586	0.362048	0.90909
0.150379	0.168532	0.954095	0.805941
0.205362	0.218567	0.80482	0.362446
0.340473	0.153834	0.945236	0.361497
0.331973	0.532159	0.873532	0.279986
0.353864	0.565642	0.358431	0.633019
0.459938	0.476254	0.947983	0.358431
0.599299	0.298554	0.349675	0.229517
0.309633	0.403692	0.891723	0.858654
0.514751	0.474281	0.359607	0.521017
0.178187	0.220991	0.360159	0.934986
0.220437	0.495111	0.449461	0.354573
0.134092	0.473479	0.359469	0.436566
0.227533	0.28065	0.389426	0.359607
0.255061	0.397532	0.805128	0.895308
0.172676	0.115298	0.841289	0.352347
0.343879	0.205362	0.824062	0.418957
0.284504	0.337809	0.359714	0.88254
0.631712	0.491404	0.292989	0.266356
0.198027	0.209546	0.320866	0.936655
0.493382	0.488853	0.235281	0.285511
0.351497	0.166568	0.289944	0.383669
0.35922	0.220437	0.588807	0.894344
0.52689	0.273049	0.2956	0.306452
0.445748	0.548376	0.281644	0.368647
0.284701	0.215743	0.465806	0.591711
0.521308	0.362952	0.756346	0.90369
0.533388	0.285827	0.904044	0.419711
0.433126	0.162486	0.916079	0.84996
0.529868	0.297957	0.344949	0.744273
0.5531	0.318654	0.84615	0.823173
0.103549	0.52689	0.429092	0.429092
0.273725	0.15583	0.834841	0.0823886
0.532159	0.305612	0.0402655	0.158023
0.542921	0.340473	0.0415016	0.755651
0.257027	0.161562	0.0446922	0.0662056
0.258317	0.570184	0.0445845	0.0512055
0.629985	0.191785	0.043486	0.050276
0.478316	0.60048	0.239002	0.0302564
0.409527	0.343614	0.0629264	0.0558312
0.389784	0.284701	0.053258	0.0571123
0.202031	0.490599	0.795323	0.106973
0.258586	0.53197	0.755651	0.0488313
0.132429	0.132518	0.140542	0.0860684
0.404009	0.344	0.052319	0.561213
0.140113	0.331973	0.056886	0.140542
0.335691	0.332445	0.042994	0.730622
0.488853	0.462632	0.0313017	0.166683
0.320007	0.27845	0.0488313	0.830474
0.283377	0.585902	0.802806	0.860311
0.281073	0.274879	0.314379	0.529632
0.294218	0.254967	0.750204	0.037939
0.284157	0.282055	0	0.056886
0.321765	0.280369	0.730622	0.835014
0.285094	0.279268	0.038506	0.043486
0.592799	0.592799	0.0321985	0.0514549
0.260686	0.272704	0.0571123	0.544569
0.285629	0.529092	0.816644	0.307123
0.283708	0.277075	0.0265016	0.0321985
0.276793	0.287027	0.621843	0.294118
0.281762	0.272096	0.320162	0.287573
0.272983	0.456983	0.580122	1
0.175037	0.846485	0.667951	0.88215
0.551113	0.274166	0.892536	0.315806
0.365762	0.489292	0.630512	0.863245
0.280132	0.286874	0.44035	0.858253
0.298707	0.799525	0.294118	0.650494
0.426553	0.284363	0.560997	0.983977
0.593263	0.262375	0.414275	0.320162
0.533295	0.843964	0.357427	0.635553
0.639758	0.552011	0.630653	0.892536
0.28247	0.802865	0.531932	0.997885
0.275792	0.298169	0.480931	0.977192
0.315246	0.200176	0.628844	0.988069
0.817168	0.538534	0.500734	0.566917
0.278413	0.843551	0.415658	0.568873
0.393328	0.266804	0.650604	0.863961
0.271726	0.27287	0.6523	0.226688
0.27043	0.278413	0.481271	0.877547
0.279268	0.283377	0.650494	0.540237
0.267601	0.170842	0.608298	0.804689
0.27845	0.158799	0.658065	0.877811
0.274879	0.306117	0.867214	0.6523
0.846485	0.635154	0.621024	0.658065
0.277669	0.150591	0.456311	0.62376
0.304291	0.272983	0.869084	0.208697
0.320598	0.230202	0.486743	0.61006
0.447057	0.716623	0.315806	0.628844
0.538534	0.817463	0.293874	0.285505
0.517505	0.282121	0.583168	0.610397
0.274166	0.253008	0.633531	0.848451
0.275971	0.277527	0.803523	0.670724
0.312477	0.864753	0.372888	0.519494
0.757092	0.282763	0.633898	0.627896
0.318781	0.31117	0.902894	0.736563
0.287027	0.732794	0.227948	0.649991
0.422288	0.642548	0.88215	0.835272
0.662369	0.634337	0.21334	0.667951
0.380951	0.330145	0.0345776	0.479663
0.265287	0.319104	0.61006	0.449987
0.344621	0.00783316	0.488233	0.68409
0.654865	0.116269	0.640753	0.81208
0.456983	0.281073	0.610397	0.193131
0.365596	0.0269599	0.882548	0.82669
0.314299	0.260686	0.898206	0.928844
0.282055	0.315246	0.896647	0.498556
0.272096	0.650898	0.85894	0.651715
0.306117	0.000701739	0.18488	0.202547
0.739836	0.283716	0.58541	0.0293732
0.70486	0.533295	0.49148	0.873825
0.911726	0.688095	0.442797	0.542201
0.28394	0.314299	0.809913	0.880778
0.272704	0.292189	0.18044	0.678609
0.489292	0.791431	0.189999	0.889347
0.277075	0.701206	0.307683	0.845488
0.672286	0.659192	0.608106	0.851623
0.768786	0.661583	0.804689	0.854204
0.760121	0.82603	0.630199	0.63609
0.596919	0.760121	0.887011	0.283403
0.659192	0.794815	0.587857	0.17011
0.728462	0.970631	0.204126	0.292246
0.661583	0.819601	0.257683	0.25965
0.782294	0.885467	0.86045	0.724143
0.899568	0.802047	0.857098	0.336737
0.842259	0.885819	0.843758	0.336492
0.740177	0.652437	0.27173	0.886868
0.630953	0.768786	0.275385	0.310947
0.971374	0.735565	0.921984	0.829859
0.922555	0.712947	0.890505	0.795456
0.76898	0.842278	0.276249	0.84267
0.896596	0.731686	0.829859	0.821269
0.723118	0.808594	0.808608	0.864787
0.772118	0.9072	0.882956	0.258155
0.63322	0.801057	0.303392	0.273404
0.689676	0.745576	0.914659	0.868169
0.717823	0.942997	0.902624	0.805925
0.678698	0.757393	0.372448	0.401882
0.725679	0.749571	0.271865	0.305929
0.750334	0.0357291	0.367853	0.155138
1	0.894189	0.251108	0.369692
0.652437	0.916435	0.923495	0.392963
0.983137	0.604897	0.84267	0.24212
0.404974	0.694957	0.942388	0.254979
0.769355	0.844318	0.301975	0.319158
0.388088	0.814189	0.890674	0.285697
0.801057	0.709116	0.821269	0.373302
0.757393	0.910109	0.656585	0.775008
0.23758	0.568994	0.349743	0.480701
0.885819	0.774076	0.799103	0.776055
0.970631	0.575994	0.944281	0.951674
0.77174	0.343674	0.392918	0.250326
0.946908	0.740177	0.917919	0.357603
0.897198	0.000755104	0.277734	0.56816
0.713162	0.845184	0.255856	0.303392
0.835033	0.721707	0.30377	0.518113
0.762644	0.896596	0.223387	0.477274
0.794815	0.556799	0.351681	0.85666
0.774146	0.983137	0.831972	0.312921
0.76594	0.92857	0.864787	0.331112
0.793647	0.510052	0.186624	0.0288792
0.743279	0.833413	0.190221	0.560073
0.3789	0.264347	0.449344	0.712778
0.419569	0.0931023	0.144033	0.617747
0.417977	0.10108	0.0789071	0.0807666
0.357717	0.262076	0.384549	0.690964
0.370802	0.135365	0.144768	0.156576
0.743604	0.106362	0.675418	0.666633
0.684258	0.261431	0.447832	0.65139
0.702072	0.710316	0.656724	0.0372473
0.744899	0.110296	0.456518	0.665039
0.0934149	0.0873052	0.630347	0.774362
0.101848	0.73634	0.557399	0.619997
0.751884	0.0934572	0.852586	0.678527
0.0989657	0.690554	0.0770637	0.680999
0.639733	0.139724	0.0464868	0.037214
0.256062	0.106712	0.343536	0.146755
0.769545	0.101848	0.665863	0.060664
0.712627	0.751295	0.309768	0.155454
0.710316	0.101186	0.0372473	0.058128
0.725646	0.733474	0.655822	0.695475
0.712779	0.0819474	0.746663	0.700094
0.670487	0.679166	0.665841	0.0382588
0.73634	0.721841	0.739607	0.792466
0.139724	0.70899	0.779428	0.0333737
0.0931023	0.179711	0.0433377	0.643542
0.670028	0.677826	0.0414009	0.746854
0.157565	0.535113	0.842027	0.186624
0.740502	0.098563	0.7303	0.288778
0.142106	0.102544	0.0724637	0.638569
0.164632	0.744899	0.157247	0.169801
0.729725	0.259502	0.686117	0.625955
0.757178	0.729964	0.722518	0.646969
0.111239	0.322739	0.64227	0.791915
0.253312	0.608191	0.533456	0.673827
0.592358	0.757178	0.643542	0.490748
0.773541	0.774163	0.294164	0.627919
0.0947729	0.17457	0.169267	0.662622
0.693212	0.642256	0.735543	0.175308
0.252592	0.702072	0.185816	0.0307789
0.683209	0.0947729	0.483737	0.722518
0.748853	0.13792	0.0382588	0.640132
0.697271	0.703037	0.0854106	0.0433377
0.0934572	0.0959563	0.131607	0.154507
0.118693	0.729725	0.71341	0.794517
0.295802	0.704667	0.181418	0.190221
0.090876	0.218721	0.296887	0.665841
0.733474	0.164632	0.761873	0.0498828
0.388613	0.090876	0.220441	0.680669
0.135365	0.152071	0.178036	0.0622542
0.19548	0.144401	0.0321748	0.632411
0.297581	0.532209	0.509149	0.746594
0.631282	0.295284	0.149733	0.72236
0.297132	0.208246	0.0516712	0.677536
0.496456	0.631282	0.627919	0.160799
0.629989	0.175371	0.349295	0.637329
0.639495	0.629989	0.838537	0.30546
0.261079	0.247675	0.887293	0.713328
0.583569	0.211579	0.822744	0.113666
0.50056	0.215512	0.727833	0.479847
0.296948	0.259159	0.166618	0.538368
0.289107	0.297132	0.184079	0.287886
0.295837	0.244952	0.153157	0.749325
0.652042	0.232411	0.729396	0.17049
0.607706	0.0936501	0.922721	0.19983
0.611769	0.73934	0.910512	0.901143
0.527914	0.296884	0.918628	0.105545
0.532209	0.369927	0.877995	0.274464
0.386013	0.713453	0.187902	0.47132
0.617018	0.297581	0.133432	0.375589
0.651735	0.537141	0.58005	0.470675
0.393202	0.288063	0.100065	0.729396
0.596901	0.373421	0.183594	0.476266
0.652069	0.718312	0.89673	0.582075
0.298981	0.29041	0.262213	0.944604
0.931826	0.203929	0.167287	0.104094
0.387769	0.299284	0.907687	0.195843
0.38882	0.596236	0.897849	0.139051
0.295284	0.295837	0.959492	0.235077
0.592132	0.647741	0.338366	0.457847
0.247036	0.133252	0.115897	0.927847
0.296884	0.253137	0.194787	0.174564
0.804481	0.556038	0.141051	0.309798
0.564421	0.347789	0.477613	0.108211
0.537141	0.664649	0.511111	0.223476
0.299284	0.0590226	0.599682	0.513859
0.234531	0.806876	0.917252	0.239123
0.613427	0.626432	0.751468	0.939722
0.630802	0.541643	0.551393	0.816827
0.566592	0.303062	0.468082	0.367603
0.650286	0.50056	0.472821	0.891222
0.6502	0.247036	0.155856	0.273085
0.648217	0.613427	0.86471	0.532895
0.639387	0.585758	0.237782	0.918628
0.63933	0.350347	0.996219	0.177344
0.209985	0.422348	0.499174	0.13191
0.806876	0.536373	0.104139	0.152354
0.532162	0.496456	0.776933	0.556613
0.667811	0.38907	0.883939	0.242463
0.629936	0.234531	0.237689	0.642873
0.590832	0.507603	0.663135	0.267989
0.253137	0.639495	0.245445	0.636266
0.641283	0.289107	0.23152	0.409667
0.929933	0.610141	0.226627	0.682242
0.262101	0.693794	0.229303	0.636349
0.288063	0.63933	0.244815	0.510542
0.562045	0.642187	0.906223	0.277632
0.29041	0.645389	0.448599	0.274071
0.300395	0.660961	0.249112	0.464846
0.54425	0.387769	0.662009	0.239567
0.516523	0.209985	0.237799	0.320671
0.519395	0.239936	0.432667	0.681271
0.647741	0.291084	0.226717	0.227379
0.367782	0.0750388	0.527114	0.355869
0.63009	0.519395	0.453626	0.692711
0.607222	0.219939	0.600881	0.742427
0.636849	0.386013	0.227379	0.266871
0.500394	0.660919	0.257203	0.471182
0.276203	0.0728378	0.239567	0.453751
0.247675	0.580074	0.265838	0.389465
0.598069	0.652042	0.500354	0.651957
0.652989	0.6502	0.471618	0.785197
0.667983	0.296948	0.515958	0.244815
0.199696	0.29994	0.671714	0.247001
0.536373	0.659798	0.502951	0.420845
0.264804	0.650286	0.642873	0.619979
0.373421	0.389748	0.906285	0.380628
0.645391	0.263831	0.651957	0.667468
0.612431	0.516523	0.27804	0.821527
0.551919	0.605793	0.649735	0.662693
0.232411	0.367782	0.462873	0.51012
0.29994	0.276576	0.53038	0.53749
0.424412	0.804481	0.408295	0.442948
0.625531	0.226697	0.490893	0.42589
0.489507	0.271211	0.370571	0.227324
		0.288653	0.534305
		0.510542	0.945624
		0.693804	0.674478

## Sheet: Fig. 3c
Tri 10s mRFP	Tri 10s Vangl2	Tri 12-13s mRFP	Tri 12-13s Vangl2			The position along apical-basal axis for 10 % brightest mRFP or sfGFP-Vangl2 spotsper cell.
0.155524	0.139681	0.736892	0.775832			Coloured blocks are values from one cell.
0.159861	0.202773	0.76213	0.55528			Apicobasal axis length normalized to 1.
0.154154	0.137977	0.779275	0.779275
0.230215	0.159861	0.802861	0.718943
0.247446	0.121805	0.775832	0.749843
0.257257	0.543992	0.48771	0.494928
0.777778	0.154154	0.720029	0.576568
0.724593	0.113972	0.699294	0.881994
0.251455	0.734471	0.712094	0.712094
0.336681	0.122243	0.7448	0.540135
0.277909	0.339401	0.622939	0.730601
0.256645	0.572222	0.859245	0.561339
0.745811	0.114913	0.730601	0.801074
0.176323	0.139771	0.749843	0.476638
0.356032	0.155524	0.602741	0.558522
0.139256	0.171785	0.502094	0.802861
0.171785	0.113191	0.602367	0.602367
0.139771	0.804792	0.801074	0.558245
0.269646	0.120451	0.639245	0.79222
0.312777	0.750142	0.522252	0.695742
0.215517	0.443758	0.624751	0.602741
0.109861	0.139277	0.375653	0.720029
0.334967	0.774378	0.739995	0.354402
0.113125	0.611587	0.754422	0.698558
0.65873	0.0559774	0.923737	0.817585
0.122243	0.34639	0.836736	0.594782
0.642406	0.1225	0.718943	0.769031
0.109262	0.529103	0.636377	0.48771
0.568266	0.697652	0.573671	0.331609
0.363138	0.109262	0.693753	0.64927
0.0803061	0.611452	0.586068	0.76213
0.611452	0.115353	0.496474	0.574961
0.1225	0.797652	0.718367	0.623885
0.701677	0.724593	0.495409	0.475411
0.124912	0.802825	0.874779	0.636377
0.271545	0.51829	0.695742	0.779033
0.139681	0.701677	0.478787	0.607664
0.873495	0.568266	0.889339	0.754208
0.537451	0.582135	0.527209	0.581539
0.121628	0.633362	0.561339	0.421971
0.240666	0.222826	0.636412	0.736892
0.734471	0.153589	0.55798	0.873049
0.0500028	0.314347	0.685473	0.874779
0.585822	0.121628	0.873049	0.757175
0.394232	0.50163	0.196371	0.167002
0.211777	0.0998735	0.494928	0.502094
0.122196	0.71265	0.624306	0.334715
0.0710239	0.530441	0.79222	0.739995
0.411056	0.585822	0.612333	0.713835
0.459887	0.231903	0.89216	0.699294
0.269594	0.777778	0.475411	0.539676
0.490923	0.371783	0.698558	0.111622
0.344753	0.645106	0.419288	0.988706
0.195273	0.123655	0.423976	0.584677
0.314347	0.591093	0.422348	0.422348
0.697652	0.459887	0.951651	0.779196
0.553435	0.78667	0.430207	0.423976
0.0455428	0.271808	0.42865	0.412278
0.139277	0.0732989	0.951527	0.403362
0.377561	0.0892706	0.777571	0.870668
0.250135	0.37391	0.779188	0.951527
0.180486	0.35429	0.974365	0.628649
0.0912578	0.109451	0.801111	0.42865
0.43525	0.103794	0.907942	0.983412
0.0966195	0.0748309	0.412278	0.419288
0.0861851	0.346771	0.307633	0.303491
0.626329	0.43525	0.834818	0.671171
0.150856	0.189946	0.559941	0.967015
0.0420316	0.0420316	0.584677	0.951651
0.0424137	0.534257	0.629894	0.779188
0.0948895	0.627407	0.545882	0.907942
0.0826979	0.0937741	0.303491	0.512917
0.339762	0.0424137	0.944066	0.90263
0.578237	0.0674745	0.779196	0.416599
0.544281	0.45236	0.650757	0.92419
0.682356	0.626329	0.479835	0.512461
0.257894	0.264059	0.890401	0.927282
0.392572	0.157959	0.512917	0.736105
0.346771	0.0948895	0.85383	0.702084
0.297036	0.0861851	0.923599	0.848914
0.576686	0.392572	0.478168	0.665672
0.686109	0.257894	0.676887	0.430207
0.328601	0.0559766	0.798576	0.923599
0.402688	0.578237	0.999479	0.74936
0.0988109	0.0437223	0.589866	0.589866
0.372693	0.39279	0.573783	0.508076
0.103794	0.617727	0.512683	0.731541
0.189946	0.335786	0.425137	0.968256
0.667255	0.579211	0.757088	0.786907
0.0892706	0.328601	0.60785	0.978388
0.176199	0.66959	0.469772	0.851383
0.192053	0.542589	0.732789	0.992121
0.109451	0.275254	0.628649	0.412491
0.627407	0.160464	0.786907	0.499573
0.39279	0.0740934	0.699921	0.954273
0.679225	0.250135	0.968768	0.87141
0.56777	0.291342	0.714462	0.814175
0.543619	0.160933	0.696629	0.658623
0.579211	0.279861	0.834455	0.478898
0.629245	0.700132	0.954426	0.983121
0.852691	0.434986	0.356394	0.65023
0.650424	0.212478	0.90523	0.512683
0.35429	0.0988109	0.650074	0.753843
0.0730382	0.073424	0.99715	0.778972
0.297162	0.0675351	0.740155	0.926509
0.663593	0.377561	0.713681	0.436786
0.518521	0.109532	0.562027	0.404854
0.0937741	0.0912578	0.3514	0.487735
0.527088	0.528555	0.285603	0.0720026
0.264059	0.663593	0.836619	0.395177
0.617727	0.319111	0.217814	0.0126265
0.407341	0.275525	0.219591	0.0063673
0.270484	0.686109	0.501289	0.00495835
0.0972134	0.0822638	0.315625	0.493822
0.156486	0.0124997	0.337348	0.813472
0.155668	0.0479061	0.360972	0.423267
0.123512	0.117634	0.574468	0.254488
0.117968	0.105029	0.229988	0.0957258
0.819893	0.0638612	0.29023	0.106153
0.131455	0.31081	0.550291	0.016284
0.802725	0.0134142	0.263801	0.810838
0.791438	0.0329019	0.116916	0.27076
0.171732	0.103612	0.28652	0.0162586
0.0742385	0.155668	0.510201	0.196425
0.993226	0.0681832	0.178715	0.480153
0.0580697	0.119979	0.436951	0.164923
0.0609859	0.02517	0.2219	0.26785
0.792027	0.109181	0.454863	0.1943
0.104067	0.123512	0.479041	0.360972
0.166714	0.052674	0.196425	0.0139464
0.906037	0.0632561	0.245645	0.132966
0.913908	0.00584837	0.480153	0.259352
0.996508	0.268731	0.421568	0.0984482
0.824365	0.0580242	0.284437	0.229988
0.995862	0.0710038	0.224384	0.0992529
0.108997	0.322534	0.421708	0.843012
0.930561	0.0748868	0.26785	0.065101
0.901883	0.0432247	0.0984482	0.00976086
0.123635	0.166714	0.810838	0.342017
0.0584768	0.0330816	0.210742	0.219591
0.0759446	0.989204	0.410457	0.324179
0.103612	0.911533	0.490868	0.285969
0.781181	0.336148	0.0957258	0.490868
0.408992	0.051689	0.493822	0.059408
0.292944	0.0609859	0.392099	0.421568
0.39075	0.996508	0.231138	0.304215
0.917484	0.156486	0.1943	0.350995
0.930336	0.0200678	0.581556	0.285603
0.829899	0.995862	0.162273	0.585345
0.205766	0.104067	0.530437	0.231138
0.945861	0.0719228	0.843012	0.375899
0.347067	0.250199	0.441752	0.28652
0.0632561	0.123635	0.487735	0.192766
0.959614	0.0891813	0.27076	0.0378444
0.604872	0.3463	0.420259	0.421084
0.926433	0.239749	0.466853	0.314002
0.364825	0.178085	0.0647289	0.105141
0.117634	0.304192	0.437858	0.514794
0.105029	0.930336	0.795197	0.415426
0.734731	0.108997	0.391513	0.291716
0.185292	0.887346	0.377477	0.526622
0.960545	0.930561	0.603514	0.0156606
0.737351	0.148024	0.561254	0.0285097
0.873661	0.139626	0.363899	0.194746
0.792136	0.240775	0.377517	0.26343
0.856382	0.00283433	0.148373	0.258541
0.897184	0.0936307	0.504905	0.460898
0.78526	0.734731	1	1
0.142335	0.906037	0.70799	0.585398
0.989204	0.00421282	0.561442	0.783608
0.728426	0.0584768	0.495616	0.70279
0.119979	0.21742	0.534665	0.473513
0.949264	0.690306	0.451335	0.402292
0.612758	0.256414	0.426154	0.424029
0.174653	0.088781	0.806062	0.689207
0.0638612	0.0580697	0.234383	0.336547
0.183435	0.960545	0.602166	0.572253
0.0822638	0.350607	0.585454	0.196976
0.0748868	0.774052	0.70279	0.496934
0.881636	0.868076	0.778709	0.504294
0.268731	0.0769819	0.5836	0.720653
0.838161	0.0759446	0.53244	0.778709
0.0774163	0.0805214	0.472043	0.707683
0.178085	0.207871	0.630671	0.166181
0.586605	0.273963	0.496934	0.701068
0.286816	0.104156	0.573379	0.705431
0.424199	0.247078	0.848908	0.739903
0.528619	0.139408	0.707489	0.613049
0.479052	0.469488	0.718433	0.53244
0.614507	0.559887	0.707683	0.689813
0.503031	0.267356	0.398289	0.426154
0.0995603	0.0995603	0.678177	0.456441
0.1534	0.216935	0.572253	0.732775
0.450892	0.0993675	0.631542	0.798959
0.414573	0.421095	0.661047	0.678177
0.324991	0.304036	0.865824	0.652581
0.364162	0.222495	0.0706143	0.652734
0.210689	0.0828282	0.825211	0.105993
0.0303797	0.537725	0.906123	0.332851
0.706491	0.270619	0.335404	0.0711554
0.174803	0.0841348	0.618076	0.366711
0.387013	0.696643	0.795725	0.224138
0.707419	0.214385	0.652581	0.196152
0.159508	0.722702	0.817389	0.112425
0.120687	0.169128	0.78481	0.0706143
0.102174	0.189616	0.768453	0.162989
0.140029	0.0996215	0.879611	0.335404
0.346418	0.665979	0.802852	0.103669
0.239401	0.0587062	0.755437	0.150995
0.609537	0.0907352	0.882539	0.111844
0.925036	0.0987983	0.788095	0.514304
0.249661	0.53976	0.51804	0.513747
0.150928	0.192816	0.602666	0.222806
0.325725	0.398772	0.165256	0.112773
0.195167	0.249661	0.747761	0.344547
0.267356	0.286816	0.196152	0.151472
0.179867	0.0323993	0.851112	0.51647
0.273963	0.0312885	0.198592	0.354718
0.247078	0.563208	0.361818	0.165256
0.537725	0.847006	0.265483	0.198592
0.238799	0.0529564	0.807693	0.241154
0.554419	0.210689	0.262045	0.0424731
0.64204	0.043908	0.685727	0.15656
0.0840277	0.40048	0.0711554	0.882539
0.0987983	0.683088	0.738131	0.0623788
0.0899519	0.371204	0.832006	0.156854
0.270619	0.10852	0.245339	0.250513
0.348944	0.441241	0.492022	0.909493
0.0592876	0.886345	0.766242	0.803616
0.164371	0.325832	0.833383	0.607446
0.645461	0.777709	0.305719	0.543222
0.304036	0.25367	0.507522	0.901026
0.212743	1	0.332851	0.398611
0.142099	0.848172	0.464655	0.906123
0.20853	0.626972	0.0230043	0.742634
0.0490855	0.628541	0.15656	0.657757
0.0658666	0.0433633	0.726299	0.581378
0.143062	0.0469099	0.210954	0.0959459
0.0828282	0.424199	0.156854	0.425188
0.159639	0.0127327	0.354061	0.411095
0.666872	0.1534	0.317952	0.0936354
0.469488	0.609537	0.30544	0.793297
0.222495	0.273651	0.260594	0.191939
0.563208	0.043348	0.54402	0.0433133
0.428502	0.491871	0.637661	0.00815989
0.229139	0.102174	0.782168	0.267811
0.780729	0.240781	0.805577	0.81216
0.0538163	0.666872	0.500081	0.0997385
0.216935	0.363668	0.406564	0.58499
0.0841348	0.217601	0.422967	0.317514
0.421095	0.606494	0.74251	0.239285
0.858106	0.893093	0.624139	0.241113
0.814436	0.892175	0.51647	0.249327
0.813219	0.910473	0.213396	0.59894
0.841905	0.813219	0.296895	0.0598246
0.893093	0.961467	0.818152	0.393602
0.924746	0.970994	0.444736	0.167311
0.892175	0.912531	0.726978	0.0494467
0.955874	0.961742	0.534594	0.751646
0.947173	0.880357	0.274183	0.964952
0.930593	0.956482	0.549977	0.964852
0.936329	0.880709	0.595833	0.50892
0.604529	0.814436	0.55504	0.804301
0.989109	0.882081	0.374578	0.572387
0.96366	0.788814	0.327969	0.648287
0.83515	0.982731	0.504402	0.545077
0.952925	0.858979	0.572387	0.569134
0.909365	0.78987	0.611115	0.523121
0.504241	0.92668	0.521358	0.547797
0.60604	0.790891	0.446537	0.5447
0.865096	0.557397	0.356311	0.444138
0.825401	0.998572	0.43715	0.588855
0.877074	0.833345	0.758372	0.702731
0.941083	0.750162	0.578901	0.478363
0.5715	0.827642	0.685232	0.959007
0.98102	0.975432	0.626892	0.750429
0.880709	0.94485	0.471754	0.700526
0.974042	0.860212	0.545077	0.604531
0.345257	0.90215	0.40759	0.531573
0.522562	0.930056	0.446514	0.393487
0.329082	0.973096	0.496952	0.530211
0.790891	0.909223	0.569134	0.705681
0.833345	0.99714	0.738903	0.675954
0.0932837	0.796371	0.280668	0.878495
0.956482	0.508057	0.652736	0.684426
0.970994	0.850974	0.415316	0.43509
0.491621	0.300975	0.744918	0.639828
0.997308	0.936329	0.420118	0.832843
0.931993	0.811035	0.659072	0.836057
0.920863	0.981909	0.520139	0.446537
0.279013	0.650969	0.404361	0.955868
0.850681	0.952925	0.398772	0.977939
0.961467	0.768151	0.780813	0.47126
0.47576	0.974042	0.251146	0.374079
0.488613	0.981792	0.523121	0.810901
0.888357	0.820289	0.488545	0.539091
0.82625	0.976611	0.487841	0.125294
0.770424	0.357153	0.323655	0.454361
0.788801	0.568357	0.503123	0.592832
0.789504	0.552084	0.326336	0.311002
0.746526	0.506711	0.674529	0.756318
0.759331	0.452004	0.501734	0.0441662
0.653336	0.518948	0.688892	0.292226
0.906172	0.522221	0.334226	0.549452
0.966552	0.960062	0.296278	0.534938
0.644762	0.478676	0.313385	0.272695
0.613178	0.653144	0.618234	0.863273
0.565737	0.66364	0.924876	0.58985
0.64236	0.60068	0.991823	0.72935
0.507933	0.985491	0.608334	0.939147
0.940564	0.447426	0.567289	0.427761
0.528291	0.557531	0.644123	0.0406979
0.547254	0.565737	0.323931	0.597559
0.943875	0.47368	0.669886	0.852491
0.960062	0.550028	0.534938	0.368443
0.45529	0.467813	0.665447	0.338201
0.410054	0.650422	0.848734	0.859621
0.92653	0.918935	0.324084	0.444196
0.66364	0.388006	1	0.893486
0.447426	0.788233	0.871566	0.56615
0.568357	0.421135	0.443042	0.541484
0.847597	0.800175	0.583167	0.427183
0.384551	0.914347	0.991368	0.488545
0.49997	0.581458	0.50635	0.156902
0.431418	0.556679	0.34445	0.651415
0.424379	0.644762	0.653989	0.867846
0.471035	0.409762	0.706142	0.575367
0.631932	0.430238	0.469281	0.219716
0.482857	0.331137	0.648212	0.0431064
0.489151	0.924217	0.34506	0.519484
0.923977	0.631932	0.541484	0.125366
0.572106	0.593208	0.724592	0.625162
0.541705	0.409679	0.854561	0.680231
0.661864	0.954502	0.430514	0.821843
0.395643	0.966552	0.699361	0.48005
0.982959	0.541705	0.304682	0.469281
0.531513	0.542081	0.444196	0.191609
0.664886	0.939664	0.70091	0.443042
0.60068	0.540528	0.82878	0.148388
0.471055	0.471035	0.446139	0.91601
0.712589	0.792663	0.224323	0.487841
0.627996	0.284521	0.795374	0.324084
0.467813	0.424379	0.902579	0.412502
0.762103	0.627996	0.72886	0.789208
0.452004	0.538552	0.868524	0.371068
0.658879	0.423443	0.502194	0.634592
0.72867	0.855265	0.268866	0.828401
0.343461	0.68569	0.839863	0.434901
0.698359	0.474123	0.417459	0.712343
0.247128	0.343461	0.625162	0.755605
0.344231	0.481638	0.781829	0.406149
0.444063	0.344231	0.625344	0.711257
0.564387	0.544925	0.647278	0.867911
0.251045	0.474209	0.619597	0.744718
0.247817	0.502024	0.365244	0.824172
0.696762	0.56151	0.771298	0.0422318
0.655812	0.698359	0.707135	0.742343
0.681186	0.832237	0.761617	0.806374
0.490508	0.45494	0.371722	0.515306
0.791209	0.837366	0.704425	0.46817
0.776635	0.827518	0.727917	0.678631
0.608046	0.728981	0.70779	0.901612
0.855265	0.824322	0.743555	0.841577
0.252191	0.830295	0.510158	0.191547
0.757986	0.72867	0.51092	0.805979
0.67517	0.856914	0.838638	0.144209
0.825586	0.653472	0.707255	0.371722
0.807848	0.239401	0.479539	0.168469
0.633833	0.83074	0.554934	0.842639
0.764934	0.669248	0.841065	0.679595
0.0708941	0.478974	0.517599	0.738669
0.251008	0.77258	0.556497	0.783124
0.82508	0.856814	0.553322	0.758971
0.68569	0.681186	0.703974	0.875709
0.81309	0.666315	0.821933	0.0935783
0.539356	0.847958	0.7399	0.644588
0.728981	0.547417	0.505094	0.776
0.24745	0.583549	0.486098	0.817815
0.250977	0.796025	0.12089	0.516988
0.856914	0.789549	0.22135	0.45487
0.77258	0.835394	0.843053	0.269684
0.453839	0.247773	0.634896	0.876494
0.770652	0.25665	0.788191	0.675205
0.413587	0.290348	0.0433963	0.759319
0.247862	0.700476	0.0865769	0.340655
0.487684	0.247817	0.109753	0.665984
0.661572	0.539356	0.565627	0.759959
0.638632	0.770652	0.486867	0.831698
0.426388	0.601134	0.436327	0.70779
0.441965	0.378248	0.706282	0.483888
0.490138	0.576832	0.823483	0.518142
0.247773	0.847339	0.541237	0.57887
0.251999	0.247128	0.518355	0.251373
0.595856	0.327671	0.607694	0.791564
0.395973	0.453839	0.655363	0.895301
0.255966	0.617557	0.0963623	0.792682
0.547417	0.444063	0.720256	0.921344
0.468598	0.655812	0.702498	0.457343
0.0661329	0.69288	0.676262	0.826411
0.817351	0.263782	0.696692	0.919971
0.653472	0.441965	0.617396	0.198422
0.834513	0.412082	0.0378976	0.774528
0.669248	0.84074	0.429633	0.757786
0.750187	0.515391	0.617816	0.358217
0.844175	0.251008	0.858798	0.71343
0.856995	0.490138	0.63618	0.978499
0.855435	0.532055	0.450177	0.826303
0.666315	0.865107	0.693702	0.683839
0.239291	0.839141	0.226112	0.956663
0.399133	0.855435	0.42883	0.808162
0.792923	0.508189	0.0918047	0.621507
0.42716	0.252191	0.683839	0.98963
0.876059	0.619592	0.601683	0.358869
0.803724	0.837633	0.71343	0.397534
0.544925	0.821176	0.742852	0.471534
0.252138	0.490508	0.185838	0.09221
0.708312	0.661572	0.168758	0.699955
0.258986	0.696762	0.204106	0.617396
0.486222	0.756681	0.846352	0.658524
0.847339	0.735242	0.343593	0.907724
0.814598	0.487684	0.895301	0.96712
0.239401	0.261545	0.0422421	0.482859
0.471041	0.584993	0.09221	0.385989
0.256202	0.856995	0.765775	0.654466
0.247146	0.85725	0.882684	0.865195
0.45494	0.239291	0.404889	0.344567
0.756681	0.623542	0.223762	0.968055
0.18617	0.24745	0.463121	0.858859
0.376592	0.488375	0.348679	0.949722
0.859067	0.594	0.489594	0.667317
		0.560271	0.267994
		0.198422	0.0210908
		0.805323	0.844939

## Sheet: Fig. 5a
	Control	Control	Control	Control	zGrad	zGrad	zGrad	zGrad		Embryonic lengths in mm at 24 hpf
Zygotic	sfGFP/+	sfGFP/+	sfGFP/sfGFP	sfGFP/sfGFP	sfGFP/+	sfGFP/+	sfGFP/sfGFP	sfGFP/sfGFP
Maternal	sfGFP/+	sfGFP/sfGFP	sfGFP/+	sfGFP/sfGFP	sfGFP/+	sfGFP/sfGFP	sfGFP/+	sfGFP/sfGFP
	2.874	2.8547	2.848	2.7718	2.6435	2.0824	2.2516	1.6651
	2.813	2.8117	2.768	2.7201	2.6013	2.5029	2.1801	1.8919
	2.84	2.9455	2.863	2.7861	2.6934	2.4009	2.0667	1.9535
	2.752	2.8816	2.82	2.6681	2.6719	2.2549	2.1572	1.9545
	2.927	2.9162	2.866	2.7498	2.5595	2.4701	2.1701	1.7985
	2.73	2.8103	2.624	2.7361	2.4566	2.3609	2.1223	2.0645
	2.852	2.7648	2.892	2.7315	2.5997	2.5482	2.1944	1.7872
	2.949	2.9187	2.842	2.7456	2.6302	2.3805	2.1164	1.8118
	2.781	2.7545	2.538	2.5613	2.6845	2.4966	2.1413	1.896
	2.812	2.9052	2.813	2.7696	2.612	2.4116	2.0161	1.7817
	2.899	2.7458	2.921	2.7905	2.5142	2.5353	2.1095	1.9768
	2.769	2.8569	2.748	2.7026	2.581	2.3602	1.9024	2.0354
	2.918	2.8995	2.914	2.836	2.6544	2.5525	2.0314	1.9463
	2.963	2.9361	2.881	2.6934	2.6325	2.5079	2.1026	1.9408
	2.988	2.9376	2.748	2.8171	2.6428	2.4923	2.1162	1.8418
	2.834	2.8514	2.849	2.8257	2.6147	2.499	2.2358	1.5511
	2.993	2.4707	2.806	2.8013	2.6254	2.3771	2.0786	1.9773
	2.754	2.8505	2.7866	2.8842	2.6044	2.4055	2.0881	1.9235
	3.075	2.9119	2.8372	2.7398	2.6773	2.5372	2.0364	1.8625
	2.914	2.8954	2.7847	2.4998	2.5068	2.0799	2.1545	1.4697
	2.988	2.876	2.7656	2.7765	2.644	2.2127	2.0964	1.6443
	2.884	2.8627	2.7604	2.787	2.6188	2.2621	2.0636	1.635
	2.8523	2.9106	2.855	2.7056	2.5442	2.1981	2.0958	1.8313
	2.8027	2.8922	2.6948	2.7219	2.3398	2.2768	2.0318	1.9164
	2.7866	2.8218	2.815	2.7354	2.5857	2.1786	1.9844	1.7343
	2.856	2.764	2.8098	2.7795	2.5976	2.1451	1.9866	1.7981
	2.9297	2.9321	2.8703	2.8181	2.6017	2.2365	1.8954	1.7694
	2.8583	2.9586	2.741	2.819	2.6219	2.2694	2.096	1.8771
	2.9857	2.8599	2.7751	2.7064	2.4847	2.515	2.1513	1.8565
	2.9315	2.8674	2.6347	2.9615	2.521	2.3357	1.6486	1.6542
	2.913	2.8832	2.7145	2.762	2.536	2.1144	2.1056	1.5135
	2.9366	2.9487	2.75	2.8462	2.5095	2.195	1.9249	1.8774
	2.9205	2.8921	2.9424	2.7514	2.6026	2.1116	2.1512	1.7343
	2.9694	2.9444	2.8547	2.6681	2.5136	2.2723	1.7873	1.7838
	2.8606	2.955	2.7322	2.7867	2.662	1.9814	1.8391	1.6954
	2.8943	2.8924	2.7658	2.8489	2.6941	2.0784	2.0942	1.9266
	2.9116	2.9245	2.8603		2.4985	1.5754	2.0338	1.9007
	3.0017	2.8934	2.961		2.5381	2.2382	2.1197	1.8677
	2.9122	2.8608	2.9445		2.6483	2.4177	2.0822	1.8985
	3.0047	2.8413	2.9236		2.5038	2.4899	1.9261	2.0201
	2.9429	2.861	2.7709		2.587	2.3714	2.0374	2.0497
	2.9553	2.8436	2.89		2.5925	2.2903	1.9647	1.8762
	2.9704	2.9665	2.805		2.523	2.2479	2.1699	1.7988
	2.9706	2.9083	2.7401		2.6277	2.3956	2.0594	1.8874
	3.0776	2.8761	2.9265		2.6974	2.485	2.077	1.9495
	2.9698	2.9469	2.8163		2.5311	2.0662	1.9919	1.9466
	2.9635	2.8602	2.8591		2.2765	2.3841	1.9965	1.9516
	3.0487	2.9193	2.8605		2.5004	2.5734	2.0433	1.8633
	2.8926	2.8688	2.8468		2.4364	2.2121	1.83	1.9777
	2.9482	2.9409	2.9382		2.5911	2.3873	1.9595	1.8329
	2.9842	2.9726	2.9224		2.5434	2.2466	2.1288	2.0099
	3.0615	2.922	2.7829		2.5656		1.9815	1.8378
	3.1025	2.8418	2.9455		2.5869		2.1148	1.8754
		2.8333	2.8546		2.6778			1.9148
		2.8988	2.9443		2.5935
		2.8775	2.7753
		2.9107	2.9034
		2.9051	2.6673
		2.7803	2.8556
		2.7902	2.7363
		2.9289	2.812
		2.931

## Sheet: Fig. 5d
	0.666-1	0.333-0.666	0-0.333		control	A	B	C	D
D	31.5789	26.3158	42.1053		0.713666	0	0	0	0
C	75.8621	20.6897	3.44828		0.720698	0	0	0.393717	0
B	55	10	35		0.783912	0	0	0.413587	0
A	49.2188	28.125	22.6562		0.861473	0	0.231202	0.542152	0
ctrl	100	0	0		0.865559	0	0.231202	0.544882	0
					0.902916	0	0.281017	0.561564	0.165263
					0.903624	0	0.281017	0.596562	0.183508
A = isolated Vangl2- cell					0.907816	0	0.520404	0.644718	0.211998
B = isolated Vangl2+ cell					0.914401	0	0.530185	0.707371	0.38065
C = Vangl2- cell with a posterior Vangl2+ cell					0.917784	0	0.755059	0.952214	0.420746
D = Vangl2- cell with a anterior Vangl2+ cell					0.939847	0	1	1	0.493964
					0.948213	0	1	1	0.515513
					0.952512	0	1	1	0.536531
					0.954683	0	1	1	0.617992
					0.960851	0	1	1	0.624922
					0.961196	0	1	1	0.768687
					0.963132	0	1	1	0.786149
					0.965839	0	1	1	1
					0.966779	0	1	1	1
					0.96889	0	1	1
					0.973245	0		1
					0.973719	0		1
					0.97545	0		1
					0.979088	0		1
					0.983716	0		1
					0.985716	0		1
					0.98587	0		1
					0.987852	0		1
					1	0		1
					1	0
					1	0
					1	0
					1	0
					1	0
					1	0
					1	0
					1	0
					1	0
					1	0
					1	0.000426
					1	0.141946
					1	0.15472
					1	0.177973
					1	0.189189
					1	0.196371
					1	0.213358
					1	0.23624
					1	0.24157
					1	0.24181
					1	0.243459
					1	0.245169
					1	0.257867
					1	0.26016
					1	0.274977
					1	0.28229
					1	0.295337
					1	0.295635
					1	0.296522
					1	0.31251
					1	0.313365
					1	0.313589
					1	0.31738
					1	0.333333
					1	0.339063
					1	0.342017
					1	0.345002
					1	0.354791
					1	0.359851
					1	0.371888
					1	0.383782
					1	0.385833
					1	0.3895
					1	0.390283
					1	0.397142
					1	0.399228
					1	0.403327
					1	0.403431
					1	0.403549
					1	0.403975
					1	0.410061
					1	0.413793
					1	0.417402
					1	0.421082
					1	0.423451
					1	0.431534
					1	0.432096
					1	0.43377
					1	0.437127
					1	0.451357
					1	0.455088
					1	0.456999
					1	0.460489
					1	0.466065
					1	0.476206
					1	0.47667
					1	0.49096
					1	0.491626
					1	0.491649
					1	0.493066
					1	0.496012
					1	0.496173
					1	0.496527
					1	0.497853
					1	0.499933
					1	0.499933
					1	0.504778
					1	0.505249
					1	0.507469
					1	0.507711
					1	0.509223
					1	0.509579
					1	0.520592
					1	0.525507
					1	0.529625
					1	0.529888
					1	0.530211
					1	0.536232
					1	0.539553
					1	0.544815
					1	0.546357
					1	0.552711
					1	0.561896
					1	0.561907
					1	0.576764
					1	0.585418
					1	0.590288
					1	0.591746
					1	0.591827
					1	0.597863
					1	0.598475
					1	0.602618
					1	0.614748
					1	0.618661
					1	0.622823
					1	0.627798
					1	0.630753
					1	0.653266
					1	0.671343
					1	0.677286
					1	0.696625
					1	0.696947
					1	0.710207
					1	0.719608
					1	0.721602
					1	0.737631
					1	0.741699
					1	0.750125
					1	0.752218
					1	0.756402
					1	0.763532
					1	0.768847
					1	0.773378
					1	0.773553
					1	0.787674
					1	0.791473
					1	0.797294
					1	0.798315
					1	0.814447
					1	0.814615
					1	0.816923
					1	0.822843
					1	0.82311
					1	0.834642
					1	0.839223
						0.84132
						0.850862
						0.851657
						0.865105
						0.86792
						0.892922
						0.897849
						0.909449
						0.913043
						0.922053
						0.956704
						1
						1
						1
						1
						1
						1
						1
						1
						1
						1
						1
						1
						1
						1
						1
						1
						1
						1
						1
						1
						1
						1
						1
						1
						1
						1
						1
						1
						1
						1
						1
						1
						1
						1
						1
						1
						1
						1
						1
						1
						1
						1
						1
						1
						1
						1
						1
						1
						1
						1
						1
						1
						1
						1
						1
						1
						1
						1
						1
						1
						1
						1
						1
						1
						1
						1
						1
						1
						1
						1
						1
						1
						1
						1
						1
						1
						1
						1
						1
						1
						1

## Sheet: Fig. 5d values
A = Isolated Vangl2+ cells					B = isolated Vangl2+ cell					C = Vangl2- cell with a posterior Vangl2+ cell					D = Vangl2- cell with an anterior Vangl2+ cell					Control cells
	FP cell length	BB from posterior membrane	Normalized BB position			FP cell length	BB from posterior membrane	Normalized BB position			FP cell length	BB from posterior membrane	Normalized BB position			FP cell length	BB from posterior membrane	Normalized BB position			FP cell length	BB from posterior membrane	Normalized BB position
embryo 1	3.079	0	1		embryo 1	7.229	3.467	0.520404		embryo 1	7.715	2.741	0.644718		embryo 1	6.346	6.346	0		embryo 1	5.521	0.536	0.902916
	4.995	0.926	0.814615			7.197	7.197	0			7.86	0	1			9.573	9.573	0			7.705	0	1
	7.03	3.957	0.437127		embryo 2	7.561	1.852	0.755059			6.089	0	1			7.375	4.272	0.420746			6.878	0.112	0.983716
	11.005	8.657	0.213358		embryo 3	6.226	6.226	0			6.601	0	1		embryo 2	5.817	2.696	0.536531			9.146	0	1
	12.386	7.467	0.397142		embryo 4	6.775	3.183	0.530185		embryo 2	6.281	1.838	0.707371			6.796	1.572	0.768687			7.469	0	1
	9.162	5.627	0.385833		embryo 5	4.988	0	1			8.375	0	1		embryo 3	7.721	4.782	0.38065			7.45	0	1
	7.031	5.37	0.23624			6.331	0	1		embryo 3	6.343	2.781	0.561564			8.333	8.333	0			7.104	0	1
	7.818	0	1			8.721	0	1			4.357	0	1		embryo 4	9.689	2.072	0.786149			7.562	0	1
	11.083	11.083	0			6.281	0	1			7.557	0	1			6.528	0	1			6.429	0	1
	7.367	7.367	0			6.001	0	1		embryo 4	8.722	5.288	0.393717		embryo 5	5.433	4.436	0.183508			6.13	0.226	0.963132
	8.008	6.769	0.15472		embryo 6	9.071	0	1			7.477	0	1			4.934	3.888	0.211998			6.541	0	1
	6.033	0.646	0.892922			3.899	3.899	0		embryo 5	3.194	0	1			6.38	2.393	0.624922			8.394	0	1
	5.521	0.819	0.851657			6.479	0	1			6.137	0	1		embryo 6	7.576	7.576	0			7.205	0	1
	6.152	2.346	0.618661			7.874	0	1			9.191	3.708	0.596562			5.882	0	1			10.705	0	1
	5.81	1.343	0.768847		embryo 7	7.633	5.488	0.281017		embryo 6	6.185	0	1		embryo 7	7.786	3.94	0.493964			7.39	0	1
	5.451	0.474	0.913043			8.279	0	1			8.721	0	1			7.581	2.896	0.617992			7.67	0	1
	5.053	5.053	0		embryo 8	6.038	4.642	0.231202			5.807	0	1		embryo 8	7.481	7.481	0		embryo 2	9.94	0	1
embryo 2	6.105	0	1								8.074	0	1			9.476	4.591	0.515513			6.922	0	1
	4.957	0	1								5.202	0	1			8.429	7.036	0.165263			5.683	0	1
	8.398	5.175	0.383782							embryo 7	6.339	0	1								6.819	0	1
	8.054	2.647	0.671343								8.323	0	1								7.961	0.213	0.973245
	6.466	4.688	0.274977								7.776	3.539	0.544882								6.34	0	1
	6.007	0	1								4.29	0.205	0.952214								7.632	0	1
	4.006	4.006	0							embryo 8	5.29	5.29	0								8.532	2.443	0.713666
	5.761	3.076	0.466065								7.036	4.126	0.413587								10.592	1.424	0.865559
	9.276	0	1							embryo 9	6.787	0	1								7.875	0	1
	7.927	4.729	0.403431								7.734	3.541	0.542152								8.03	0	1
	6.244	6.244	0								6.137	0	1								8.512	0	1
	6.493	0	1								9.975	0	1								7.104	0.236	0.966779
	9.479	0	1																		10.741	0	1
	6.249	0	1																		9.494	0	1
	7.864	0	1																	embryo 3	5.303	0	1
	11.228	7.421	0.339063																		5.552	0	1
	7.372	4.003	0.456999																		7.47	0	1
	5.761	5.761	0																		7.546	0	1
	4.845	0	1																		8.391	0	1
	6.126	0	1																		10.258	0	1
	7.533	0	1																		7.311	0	1
	5.386	0	1																		7.324	0	1
	5.918	5.918	0																	embryo 4	8.267	0	1
	8.572	8.572	0																		10.244	0	1
	6.327	0	1																		7.738	0	1
	5.979	1.494	0.750125																		9.611	0.299	0.96889
	9.264	6.528	0.295337																		8.232	0.1	0.987852
	6.027	1.945	0.677286																		7.721	0	1
	6.551	0	1																		4.782	0.1	0.979088
embryo 3	6.142	2.507	0.591827																	embryo 5	7.373	0	1
	5.873	0	1																		7.077	0.1	0.98587
	6.938	4.093	0.410061																		7.771	0.111	0.985716
	8.391	3.942	0.530211																		9.962	0	1
	6.9	4.854	0.296522																		9.615	0	1
	6.082	6.121	-0.00641236																		7.124	0	1
	9.131	9.131	0																		9.57	0	1
	7.492	4.796	0.359851																		8.468	0	1
	8.493	4.276	0.496527																		7.471	0	1
	5.102	5.102	0																	embryo 6	2.594	0.25	0.903624
	6.22	3.258	0.476206																		6.368	0	1
	7.485	3.743	0.499933																		6.337	0	1
	3.565	0	1																		6.844	0	1
	3.936	0	1																		4.518	0	1
	3.9	0.714	0.816923																		8.521	0	1
	6.959	3.302	0.525507																		6.951	0	1
	8.047	5.192	0.354791																		8.922	0	1
	9.613	9.613	0																		8.518	0	1
	7.711	1.364	0.82311																		9.668	0	1
	6.216	3.79	0.390283																		5.139	0	1
	7.456	0	1																		5.283	0.205	0.961196
	5.451	2.528	0.536232																		7.073	0	1
	8.844	5.099	0.423451																		5.371	0	1
	7.164	2.484	0.653266																		4.778	0	1
	6.352	4.336	0.31738																		8.257	0	1
embryo 4	8.294	5.842	0.295635																		6.887	0.181	0.973719
	5.239	2.592	0.505249																		6.862	0	1
	6.289	3.015	0.520592																	embryo 7	8.28	1.147	0.861473
	8.518	4.336	0.49096																		4.688	0	1
	8.27	3.89	0.529625																		6.184	0	1
	6.974	0	1																		6.683	0.402	0.939847
	4.596	4.596	0																		6.449	0	1
	2.932	0	1																		8.886	0	1
	9.864	7.927	0.196371																		9.977	0	1
	8.13	0.352	0.956704																		10.381	0	1
	6.127	6.127	0																		8.382	0	1
	4.406	2.647	0.399228																		10.577	0	1
	7.023	0	1																		6.346	0	1
embryo 5	5.479	0	1																		4.999	0.411	0.917784
	6.239	0	1																		6.937	1.499	0.783912
	6.034	3.288	0.455088																		7.821	0	1
	9.862	5.878	0.403975																		7.088	0	1
	7.671	7.671	0																	embryo 8	7.93	0	1
	4.016	0	1																		8.918	0	1
	9.423	1.515	0.839223																		10.134	0	1
	6.151	3.219	0.47667																		8.579	0	1
	4.658	2.339	0.497853																		5.653	0	1
	11.484	7.522	0.345002																		7.807	0	1
	11.107	0	1																		7.644	0.363	0.952512
	8.552	5.221	0.3895																		8.683	0	1
	7.229	4.185	0.421082																		9.177	0	1
	6.851	0	1																		6.488	0.254	0.960851
	7.522	3.791	0.496012																	embryo 9	6.947	0	1
	11.307	2.292	0.797294																		5.987	0	1
	6.675	3.138	0.529888																		7.683	0	1
	5.181	0	1																		7.832	0	1
	4.736	0	1																		6.25	0	1
	7.955	3.621	0.544815																		10.124	0	1
	4.531	1.985	0.561907																		7.881	0	1
	6.289	6.289	0																		6.583	0	1
	5.696	0	1																		8.927	0	1
	6.037	0	1																		6.954	0	1
	6.532	3.291	0.496173																		5.087	0	1
	6.828	3.363	0.507469																		6.44	0	1
	6.459	3.763	0.417402																		8.739	0	1
	5.394	5.394	0																		6.343	0	1
	6.825	0	1																		9.395	0	1
	4.931	0	1																	embryo 10	4.74	0	1
	6.327	2.83	0.552711																		7.345	0	1
	5.534	0	1																		8.08	0	1
	5.703	5.703	0																		6.337	0	1
embryo 6	7.287	0.568	0.922053																		7.035	0	1
	4.644	0	1																		9.327	0	1
	5.533	5.533	0																		9.651	0	1
	3.715	3.715	0																		7.73	0	1
	8.821	0	1																		11.984	0	1
embryo 7	7.974	0	1																		9.177	0	1
	7.326	0	1																		6.437	0.551	0.914401
	5.994	4.86	0.189189																		8.229	0	1
embryo 8	5.337	2.643	0.504778																		7.038	0	1
	9.682	6.648	0.313365																		10.626	0.363	0.965839
	6.588	4.138	0.371888																	embryo 11	3.948	0	1
	9.327	9.327	0																		4.491	0	1
	6.833	6.833	0																		4.598	0	1
	7.482	0	1																		4.538	0	1
	8.379	0	1																		6.384	0	1
	6.54	0	1																		4.854	0	1
	6.889	6.889	0																		6.598	0.299	0.954683
	5.237	0	1																		6.25	0	1
	7.531	5.589	0.257867																		9.112	2.545	0.720698
	5.24	5.24	0																		6.994	0	1
	8.142	8.142	0																		6.346	0	1
	6.387	4.391	0.31251																		6.633	0	1
	6.483	0	1																		7.984	0	1
	6.134	0	1																		6.109	0	1
	9.675	4.389	0.546357																		4.894	0	1
	8.431	4.788	0.432096																		3.202	0	1
	8.881	1.198	0.865105																		7.581	0	1
	5.938	5.938	0																		8.08	0	1
	9.093	1.201	0.86792																		5.492	0	1
	5.336	1.4	0.737631																	embryo 12	4.49	0	1
	5.833	0	1																		4.991	0	1
	5.936	1.446	0.756402																		6.487	0.598	0.907816
	5.444	5.444	0																		6.684	0	1
	7.188	0	1																		11.337	0	1
	5.389	4.077	0.243459																		6.549	0	1
	9.281	0	1																		4.498	0	1
	7.281	4.139	0.431534																		7.221	0	1
	7.383	0	1																		5.935	0	1
	4.705	0	1																		8.728	0.452	0.948213
	7.881	0	1																		8.391	0.206	0.97545
	4.847	1.201	0.752218																		5.693	0	1
embryo 9	5.791	0	1																		6.648	0	1
	6.583	0	1																		7.982	0	1
	5.686	0	1																		6.634	0	1
	5.736	5.736	0																		9.179	0	1
	7.283	3.692	0.493066																		8.082	0	1
	5.187	0	1																		5.287	0	1
	7.65	2.145	0.719608
	6.092	1.696	0.721602
	5.289	5.289	0
	3.94	0.698	0.822843
	5.286	1.197	0.773553
	4.738	4.738	0
	4.842	4.842	0
	3.841	3.841	0
	10.124	2.394	0.763532
	6.742	4.988	0.26016
	7.182	0	1
	6.833	0.698	0.897849
	7.082	0	1
	6.742	1.251	0.814447
	7.112	3.837	0.460489
	8.785	3.491	0.602618
	7.631	5.238	0.313589
	7.107	1.509	0.787674
	5.746	5.746	0
	4.589	4.589	0
	4.539	0	1
	5.436	0	1
	5.96	0	1
	8.429	0	1
	7.039	7.036	0.000426197
	6.085	0.551	0.909449
	5.935	1.197	0.798315
	7.583	2.8	0.630753
	6.239	1.301	0.791473
	8.332	0	1
embryo 10	7.985	2.314	0.710207
	8.587	0	1
	9.183	3.749	0.591746
	6.885	3.5	0.491649
	8.629	4.886	0.43377
	9.935	7.535	0.24157
	8.778	7.532	0.141946
	6.883	4.94	0.28229
	5.265	0	1
	8.476	3.514	0.585418
	6.774	2.867	0.576764
	7.382	4.403	0.403549
	6.389	3.248	0.491626
	5.835	5.835	0
	4.838	0.8	0.834642
	5.438	2.095	0.614748
	6.685	0	1
	9.677	7.337	0.24181
	5.686	0.848	0.850862
	7.083	2.844	0.598475
	10.388	0	1
	10.075	4.639	0.539553
	8.18	1.298	0.84132
	8.322	0	1
	8.132	3.991	0.509223
	6.939	0	1
	6.834	2.994	0.561896
	9.526	0	1
	6.592	0	1
	8.182	4.489	0.451357
	6.739	2.71	0.597863
	7.332	7.332	0
	8.936	0	1
	8.587	1.946	0.773378
	8.728	0	1
embryo 11	5.988	3.94	0.342017
	5.34	0	1
	7.481	3.741	0.499933
	5.537	0	1
	7.731	0	1
	8.728	3.292	0.622823
	7.282	5.986	0.177973
	6.583	0	1
	7.733	2.346	0.696625
	6.884	6.884	0
	6.583	1.995	0.696947
	5.038	0	1
	7.83	3.84	0.509579
	10.823	0	1
	11.073	7.382	0.333333
	6.393	6.393	0
	9.143	3.746	0.590288
	5.641	4.258	0.245169
	4.638	1.198	0.741699
	7.034	4.197	0.403327
	6.484	3.192	0.507711
	6.931	6.931	0
	5.437	5.437	0
	8.381	4.913	0.413793
	6.989	0	1

## Sheet: SUP Fig. 2b
Rab5c					Rab7					Rab11a					Gal-T					LC3
	total puncta	Rab5c+ puncta	%			total puncta	Rab7+ puncta	%			total puncta	Rab11a+ puncta	%			total puncta	Gal-T + puncta	%			total puncta	LC3+ puncta	%
Embryo1_1	66	41	62.1212		Embryo1_1	132	97	73.4848		Embryo1_1	103	53	51.4563		Embryo1_1	158	28	17.7215		Embryo1_1	104	27	25.9615
Embryo1_2	92	61	66.3043		Embryo1_2	181	115	63.5359		Embryo1_2	110	78	70.9091		Embryo1_2	108	42	38.8889		Embryo1_2	127	50	39.3701
Embryo1_3	70	59	84.2857		Embryo1_3	106	83	78.3019		Embryo1_3	91	39	42.8571		Embryo1_3	108	18	16.6667		Embryo2_1	120	37	30.8333
Embryo2_1	64	45	70.3125		Embryo2_1	124	107	86.2903		Embryo2_1	164	73	44.5122		Embryo2_1	112	13	11.6071		Embryo2_2	123	38	30.8943
Embryo2_2	81	53	65.4321		Embryo2_2	114	83	72.807		Embryo2_2	87	38	43.6782		Embryo2_2	109	17	15.5963		Embryo3_1	174	77	44.2529
Embryo2_3	92	58	63.0435		Embryo2_3	109	78	71.5596		Embryo2_3	93	47	50.5376		Embryo2_3	96	30	31.25		Embryo3_2	153	58	37.9085
Embryo3_1	81	49	60.4938		Embryo3_1	113	68	60.177		Embryo3_1	111	54	48.6486		Embryo3_1	61	7	11.4754		Embryo4_1	67	38	56.7164
Embryo3_2	67	29	43.2836		Embryo3_2	120	64	53.3333		Embryo3_2	93	39	41.9355		Embryo3_2	64	7	10.9375		Embryo4_2	69	40	57.971
Embryo3_3	74	39	52.7027		Embryo3_3	120	58	48.3333		Embryo3_3	111	60	54.0541		Embryo3_3	96	13	13.5417

## Sheet: SUP Fig. 2c
Rab5c	bigger than 1.5 um3				Rab7	bigger than 1.5 um3				Rab11a	bigger than 1.5 um3				GalT	bigger than 1.5 um3				LC3	bigger than 1.5 um3
	total puncta	Rab5c+ puncta	%			total puncta	Rab7+ puncta	%			total puncta	Rab11a+ puncta	%			total puncta	GalT+ puncta	%			total puncta	LC3+ puncta	%
Embryo1_1	22	18	81.8182		Embryo1_1	31	30	96.7742		Embryo1_1	35	22	62.8571		Embryo1_1	43	14	32.5581		Embryo1_1	34	15	44.1176
Embryo1_2	28	24	85.7143		Embryo1_2	46	44	95.6522		Embryo1_2	46	40	86.9565		Embryo1_2	33	18	54.5455		Embryo1_2	46	27	58.6957
Embryo1_3	23	22	95.6522		Embryo1_3	33	32	96.9697		Embryo1_3	31	17	54.8387		Embryo1_3	38	8	21.0526		Embryo2_1	33	16	48.4848
Embryo2_1	23	20	86.9565		Embryo2_1	50	48	96		Embryo2_1	47	30	63.8298		Embryo2_1	30	8	26.6667		Embryo2_2	41	16	39.0244
Embryo2_2	26	19	73.0769		Embryo2_2	38	36	94.7368		Embryo2_2	40	18	45		Embryo2_2	35	8	22.8571		Embryo3_1	61	37	60.6557
Embryo2_3	25	20	80		Embryo2_3	29	27	93.1034		Embryo2_3	31	17	54.8387		Embryo2_3	39	14	35.8974		Embryo3_2	60	33	55
Embryo3_1	26	17	65.3846		Embryo3_1	36	32	88.8889		Embryo3_1	55	31	56.3636		Embryo3_1	13	3	23.0769		Embryo4_1	15	11	73.3333
Embryo3_2	13	8	61.5385		Embryo3_2	31	29	93.5484		Embryo3_2	34	15	44.1176		Embryo3_2	23	4	17.3913		Embryo4_2	22	18	81.8182
Embryo3_3	13	6	46.1538		Embryo3_3	24	23	95.8333		Embryo3_3	52	33	63.4615		Embryo3_3	43	6	13.9535					57.6412

[truncated: 5 more sheets: SUP Fig. 2d, SUP Fig. 5, SUP Fig. 6a, SUP Fig. 6b, SUP Fig. 6c]
